# Supplementary material for: A study of RNA splicing and protein expression in the living human brain
Source: PLoS One. 2025 Oct 9;20(10):e0332651. doi: 10.1371/journal.pone.0332651 (PMC12510584; doi:10.1371/journal.pone.0332651)
Supplement: S1 Table — (XLSX) [file pone.0332651.s006.xlsx]

## Sheet: Data Dictionary
Data Header	Description
gene	Ensembl identifier of the RNA transcript or protein compared between LIV samples and PM samples.
logFC	Estimate of the log2-fold-change corresponding to the effect in the linear model fit of the RNA transcript or protein and LIV-PM status (or, for Splicing Rate LIV-PM DE Signature, the interaction between LIV-PM status and splicing status of the transcript). Positive values mean higher expression in PM samples relative to LIV samples (or, for Splicing Rate LIV-PM DE Signature, higher splicing rate…
AveExpr	Average log2-expression for the RNA transcript or protein across all samples.
t	Moderated t-statistic
P.Value	Raw p-value
adj.P.Value	Adjusted p-value or q-value
z.std	Raw p-values transformed into a signed z-score by dream
DE status	Indicator of whether the RNA transcript or protein is differentially expressed and, if so, in which direction. Can be three values: LIV DEG (significantly higher in LIV samples compared to PM samples), PM DEG (significantly higher in PM samples compared to LIV samples) and Not DEG (no significant difference between LIV samples and PM samples)
refseq	RefSeq identifier of the protein compared between LIV samples and PM samples.

## Sheet: Primary RNA LIV-PM DE Signature
gene	logFC	AveExpr	t	P.Value	adj.P.Val	z.std	DE status
ENSG00000000003	0.239958	0.498304	2.53631	0.0115399	0.0167482	2.52591	PM DET
ENSG00000000419	0.0165082	4.97919	0.639479	0.522834	0.570692	0.638983	Not DE
ENSG00000000457	-0.46192	4.44902	-14.342	2.81431e-38	7.54702e-37	-12.9361	LIV DET
ENSG00000000460	-0.324492	4.33657	-11.7679	1.99107e-28	2.48261e-27	-11.0586	LIV DET
ENSG00000000938	0.423635	0.881043	5.66103	2.94176e-08	7.59083e-08	5.54487	PM DET
ENSG00000000971	0.589525	2.84365	4.58344	6.10967e-06	1.27742e-05	4.52256	PM DET
ENSG00000001036	-0.347488	2.25966	-10.367	5.67158e-22	4.28119e-21	-9.63532	LIV DET
ENSG00000001084	0.124769	5.46635	3.99896	7.76549e-05	0.000145742	3.95152	PM DET
ENSG00000001167	0.254825	3.46557	9.92085	6.14783e-21	4.25712e-20	9.38744	PM DET
ENSG00000001460	-0.112599	3.99166	-2.95103	0.00335771	0.00522055	-2.93294	LIV DET
ENSG00000001461	0.294214	4.9935	8.35675	9.72025e-16	4.4868e-15	8.03034	PM DET
ENSG00000001497	0.164677	3.90111	2.55342	0.0109598	0.0159644	2.54398	PM DET
ENSG00000001561	-0.350736	3.29686	-12.0075	1.28804e-28	1.62724e-27	-11.0976	LIV DET
ENSG00000001617	0.45613	0.375393	5.41653	1.05434e-07	2.59293e-07	5.3171	PM DET
ENSG00000001626	-0.710394	3.42403	-7.09142	9.95889e-12	3.39885e-11	-6.8071	LIV DET
ENSG00000001629	0.0422125	7.9312	1.37147	0.17107	0.20717	1.36877	Not DE
ENSG00000001630	0.0757021	4.26353	2.04235	0.0417284	0.0559377	2.03622	Not DE
ENSG00000001631	-0.237604	5.43974	-8.25195	2.32362e-15	1.04422e-14	-7.92272	LIV DET
ENSG00000002016	0.341415	5.18114	6.93344	1.60777e-11	5.40674e-11	6.73782	PM DET
ENSG00000002330	-0.618699	2.2102	-14.5223	3.2983e-40	1.08161e-38	-13.2735	LIV DET
ENSG00000002549	0.0204797	4.38326	0.472399	0.636929	0.678612	0.471997	Not DE
ENSG00000002586	1.14266	2.80837	17.2628	1.16525e-51	1.00937e-49	15.1217	PM DET
ENSG00000002587	0.496032	3.026	11.4478	2.55324e-26	2.71971e-25	10.6144	PM DET
ENSG00000002745	-0.41874	-1.67822	-3.78551	0.000171909	0.000310575	-3.75708	LIV DET
ENSG00000002746	0.0235705	8.5162	0.390068	0.696652	0.734034	0.389843	Not DE
ENSG00000002822	0.493063	4.83872	9.11295	1.88259e-18	1.08389e-17	8.76411	PM DET
ENSG00000002834	0.394975	4.41112	10.9924	4.07947e-24	3.63525e-23	10.1297	PM DET
ENSG00000002919	-0.129491	2.2213	-3.82032	0.000149742	0.000272134	-3.7915	LIV DET
ENSG00000002933	0.895053	-3.61505	5.81195	1.09509e-08	2.93769e-08	5.7153	PM DET
ENSG00000003056	-0.624754	3.42441	-10.8708	2.1624e-24	1.97054e-23	-10.1916	LIV DET
ENSG00000003096	0.360403	4.42836	11.0789	3.4209e-25	3.33023e-24	10.3693	PM DET
ENSG00000003137	-0.457578	0.179333	-4.61853	5.06952e-06	1.0686e-05	-4.56189	LIV DET
ENSG00000003147	-0.683564	6.38581	-10.4991	1.78746e-23	1.52024e-22	-9.98419	LIV DET
ENSG00000003249	-0.173528	1.30447	-2.76391	0.00597949	0.00900592	-2.7489	LIV DET
ENSG00000003393	-0.250748	6.01864	-7.96382	1.12311e-14	4.79734e-14	-7.72448	LIV DET
ENSG00000003400	-0.0725884	2.31224	-1.31745	0.188439	0.226567	-1.31521	Not DE
ENSG00000003402	0.157183	5.42697	3.09868	0.0020527	0.00327653	3.0825	PM DET
ENSG00000003436	0.323509	2.00797	3.7671	0.000187232	0.000337037	3.73565	PM DET
ENSG00000003509	-0.0888165	4.52241	-4.15018	3.90642e-05	7.56342e-05	-4.11295	LIV DET
ENSG00000003756	0.0707738	6.34001	2.65355	0.00821436	0.0121699	2.64313	PM DET
ENSG00000003987	-0.100672	7.08137	-4.02604	6.8995e-05	0.000130127	-3.97973	LIV DET
ENSG00000003989	0.662833	4.14325	10.436	7.18918e-23	5.81083e-22	9.84521	PM DET
ENSG00000004059	-0.368884	-0.580425	-7.51612	2.68946e-13	1.03881e-12	-7.3091	LIV DET
ENSG00000004139	0.264717	4.51941	8.24103	2.50927e-15	1.12501e-14	7.91316	PM DET
ENSG00000004142	-0.211807	2.38355	-11.0039	2.14665e-25	2.12398e-24	-10.4137	LIV DET
ENSG00000004399	0.755943	4.55554	8.70432	1.06596e-16	5.31013e-16	8.2972	PM DET
ENSG00000004455	-0.104265	4.0673	-3.75984	0.000190321	0.00034233	-3.73153	LIV DET
ENSG00000004468	-0.248576	3.49787	-3.11645	0.00205487	0.00327977	-3.08218	LIV DET
ENSG00000004478	1.18014	3.07825	11.605	2.51337e-27	2.89051e-26	10.8288	PM DET
ENSG00000004487	0.00137573	5.77717	0.0660431	0.94737	0.955889	0.0660102	Not DE
ENSG00000004534	0.102616	7.79848	5.22345	2.56497e-07	6.10396e-07	5.15289	PM DET
ENSG00000004660	0.076846	4.37644	1.67316	0.0950857	0.120298	1.66916	Not DE
ENSG00000004700	-0.205282	3.63723	-7.72092	1.21995e-13	4.85001e-13	-7.4146	LIV DET
ENSG00000004766	-0.178464	6.93117	-5.09199	5.02788e-07	1.16463e-06	-5.02525	LIV DET
ENSG00000004776	-0.333084	-3.47519	-2.58956	0.00988954	0.0144955	-2.57967	LIV DET
ENSG00000004777	-0.441314	2.07847	-5.95481	5.61066e-09	1.53966e-08	-5.82797	LIV DET
ENSG00000004779	-0.125469	3.60203	-6.3351	7.17767e-10	2.12351e-09	-6.16212	LIV DET
ENSG00000004799	1.14005	3.27014	15.0322	6.58459e-42	2.45771e-40	13.5636	PM DET
ENSG00000004838	0.689278	-2.07045	6.73271	5.59744e-11	1.80412e-10	6.55411	PM DET
ENSG00000004848	0.0792954	0.972491	0.708422	0.479051	0.527897	0.707829	Not DE
ENSG00000004864	-0.0808084	6.96241	-2.11542	0.0351244	0.047599	-2.10692	LIV DET
ENSG00000004866	-0.184336	7.6376	-5.22998	2.48388e-07	5.91959e-07	-5.15891	LIV DET
ENSG00000004897	-0.221515	6.62514	-7.63576	1.58225e-13	6.22462e-13	-7.38005	LIV DET
ENSG00000004961	-0.224958	1.08935	-8.15707	2.69239e-15	1.20405e-14	-7.90439	LIV DET
ENSG00000004975	0.517365	2.22093	6.82932	3.07654e-11	1.01047e-10	6.64286	PM DET
ENSG00000005007	0.367564	4.17897	6.47376	2.77429e-10	8.47647e-10	6.31089	PM DET
ENSG00000005020	0.116006	6.1195	3.56921	0.00039653	0.000687177	3.54238	PM DET
ENSG00000005022	-1.15955	0.441801	-21.0478	4.12815e-71	2.42979e-68	-17.8301	LIV DET
ENSG00000005059	0.173636	3.85634	3.36504	0.000839396	0.00140174	3.33947	PM DET
ENSG00000005075	-0.015085	1.58328	-0.424591	0.67135	0.710602	-0.424296	Not DE
ENSG00000005100	-0.140598	3.03897	-6.80303	4.55231e-11	1.47722e-10	-6.58489	LIV DET
ENSG00000005108	0.0164497	6.80071	0.271664	0.786021	0.814741	0.271482	Not DE
ENSG00000005156	0.383711	3.61125	11.2108	3.61099e-26	3.79882e-25	10.582	PM DET
ENSG00000005175	-0.017837	4.4528	-0.952067	0.341516	0.389695	-0.951174	Not DE
ENSG00000005187	-0.309065	-0.411771	-2.38404	0.017554	0.0248751	-2.37489	LIV DET
ENSG00000005189	-0.113278	1.70464	-2.81547	0.00505905	0.00768771	-2.80325	LIV DET
ENSG00000005194	-0.305237	3.61058	-12.5409	1.03165e-28	1.31126e-27	-11.1175	LIV DET
ENSG00000005206	-0.510237	3.34911	-8.01449	1.31815e-14	5.60023e-14	-7.70406	LIV DET
ENSG00000005238	-0.235031	2.13952	-6.1916	1.60731e-09	4.61774e-09	-6.03321	LIV DET
ENSG00000005243	0.328495	0.536511	5.30048	1.9571e-07	4.70322e-07	5.20337	PM DET
ENSG00000005249	0.319792	6.46381	7.60973	1.34837e-13	5.33836e-13	7.40132	PM DET
ENSG00000005302	0.163195	1.37399	2.97047	0.00311582	0.00486224	2.95607	PM DET
ENSG00000005339	0.308334	6.83943	8.2286	1.59417e-15	7.25499e-15	7.96942	PM DET
ENSG00000005379	-0.0232036	4.77042	-0.507486	0.612034	0.655893	-0.507172	Not DE
ENSG00000005381	-0.670335	-1.34404	-6.56804	1.2611e-10	3.95256e-10	-6.43179	LIV DET
ENSG00000005421	-0.192637	-0.806239	-2.16874	0.0308093	0.0421696	-2.15953	LIV DET
ENSG00000005436	0.0582263	5.80989	2.42822	0.0156008	0.0222627	2.41812	PM DET
ENSG00000005448	0.0591783	-0.662913	0.945702	0.344757	0.393003	0.944807	Not DE
ENSG00000005469	-0.0766961	4.1022	-2.02978	0.0430573	0.0575913	-2.02315	Not DE
ENSG00000005471	-0.361866	0.315727	-4.96865	9.8368e-07	2.21659e-06	-4.89488	LIV DET
ENSG00000005483	0.266738	7.67247	13.4558	9.50302e-34	1.76776e-32	12.1087	PM DET
ENSG00000005486	0.180035	2.73764	4.96945	9.21392e-07	2.08175e-06	4.90772	PM DET
ENSG00000005513	-0.749631	0.850684	-9.45218	1.21784e-19	7.66957e-19	-9.0675	LIV DET
ENSG00000005700	-0.264566	6.54534	-9.8225	3.68148e-20	2.4097e-19	-9.19698	LIV DET
ENSG00000005801	-0.267803	4.59087	-9.70037	1.96978e-19	1.22372e-18	-9.01494	LIV DET
ENSG00000005810	-0.0878393	8.47444	-4.06782	5.51696e-05	0.000105106	-4.03257	LIV DET
ENSG00000005812	0.0028421	4.92891	0.141294	0.887713	0.90474	0.141199	Not DE
ENSG00000005844	0.469409	0.158871	4.67878	3.92574e-06	8.3688e-06	4.61528	PM DET
ENSG00000005882	0.0734019	2.6941	1.36502	0.17295	0.209292	1.36279	Not DE
ENSG00000005884	0.280761	3.83065	5.63895	2.89641e-08	7.47718e-08	5.54759	PM DET
ENSG00000005889	0.0015914	5.38177	0.0644579	0.948651	0.956905	0.0644011	Not DE
ENSG00000005893	0.215984	6.3296	6.20297	1.61937e-09	4.65118e-09	6.03201	PM DET
ENSG00000005961	0.321557	1.27746	6.03158	3.60998e-09	1.00494e-08	5.90114	PM DET
ENSG00000005981	-0.199193	-0.121998	-2.605	0.00949841	0.0139561	-2.59357	LIV DET
ENSG00000006007	0.085298	2.12674	2.54909	0.0111715	0.0162501	2.53729	PM DET
ENSG00000006015	-0.0571958	-0.86319	-0.337369	0.735978	0.770097	-0.337184	Not DE
ENSG00000006016	0.688183	1.89769	5.11807	4.57743e-07	1.06491e-06	5.04323	PM DET
ENSG00000006025	0.195118	2.31789	4.98243	1.00235e-06	2.25711e-06	4.89118	PM DET
ENSG00000006042	0.160219	4.29701	2.00256	0.0457537	0.0609598	1.99766	Not DE
ENSG00000006047	-0.0334256	-3.30333	-0.171209	0.864153	0.883946	-0.17109	Not DE
ENSG00000006062	0.536067	4.06657	16.0602	1.92079e-46	1.0599e-44	14.3091	PM DET
ENSG00000006071	0.572021	5.09305	12.0423	1.5138e-29	2.04167e-28	11.2874	PM DET
ENSG00000006116	-0.388666	6.33801	-6.23732	9.3536e-10	2.73384e-09	-6.12007	LIV DET
ENSG00000006118	0.388837	3.32573	4.9953	8.85104e-07	2.00351e-06	4.9156	PM DET
ENSG00000006125	-0.120312	6.70586	-4.06454	5.81253e-05	0.000110498	-4.02029	LIV DET
ENSG00000006128	-0.541843	-1.01046	-6.5186	1.71512e-10	5.32395e-10	-6.3849	LIV DET
ENSG00000006194	-0.132271	4.02709	-6.47663	2.21665e-10	6.82722e-10	-6.34553	LIV DET
ENSG00000006210	-0.210634	2.75982	-4.73025	2.90708e-06	6.27239e-06	-4.67728	LIV DET
ENSG00000006282	-0.0443764	0.517764	-0.501942	0.615965	0.659368	-0.501577	Not DE
ENSG00000006283	0.231639	3.48026	3.62451	0.000319428	0.000559859	3.59901	PM DET
ENSG00000006327	0.736873	-4.32034	3.85495	0.000134207	0.000244969	3.81861	PM DET
ENSG00000006377	0.23051	-2.67814	2.08076	0.0379553	0.0511635	2.07534	Not DE
ENSG00000006432	-0.121102	4.87863	-3.16157	0.00166257	0.0026829	-3.1447	LIV DET
ENSG00000006451	-0.320037	5.43851	-15.4073	4.62341e-44	2.03315e-42	-13.9225	LIV DET
ENSG00000006459	-0.12074	5.34218	-4.67667	3.93971e-06	8.39704e-06	-4.61454	LIV DET
ENSG00000006468	-0.0275347	4.61077	-0.377984	0.705644	0.741975	-0.377713	Not DE
ENSG00000006530	0.194026	5.64778	5.1487	4.05471e-07	9.47048e-07	5.06637	PM DET
ENSG00000006534	0.103896	-0.402782	1.46798	0.142892	0.175669	1.46511	Not DE
ENSG00000006555	0.151332	-0.76925	1.88801	0.059759	0.0781501	1.88257	Not DE
ENSG00000006576	-0.209004	6.50108	-5.70253	2.16208e-08	5.64472e-08	-5.5985	LIV DET
ENSG00000006607	-0.0683001	6.0656	-1.21924	0.223543	0.265149	-1.21716	Not DE
ENSG00000006611	0.341917	2.7738	3.41946	0.000703964	0.00118628	3.38803	PM DET
ENSG00000006625	-0.0839245	-3.59279	-0.463775	0.643039	0.684646	-0.463453	Not DE
ENSG00000006634	-0.0897089	3.13977	-3.48944	0.000526347	0.00089898	-3.46698	LIV DET
ENSG00000006638	0.716861	-2.35587	6.92116	1.3504e-11	4.56396e-11	6.76313	PM DET
ENSG00000006652	0.43511	4.61977	9.62436	4.88839e-20	3.17344e-19	9.16645	PM DET
ENSG00000006695	0.0425184	5.36384	1.15057	0.250609	0.294062	1.14887	Not DE
ENSG00000006704	1.28489	5.8769	12.7644	1.12111e-31	1.77851e-30	11.7109	PM DET
ENSG00000006712	-0.114905	1.28883	-3.50299	0.000501945	0.000859926	-3.47972	LIV DET
ENSG00000006715	-0.12749	7.25132	-4.19659	3.43324e-05	6.68504e-05	-4.14264	LIV DET
ENSG00000006740	-0.0897016	7.14415	-1.85742	0.0638434	0.0831221	-1.85327	Not DE
ENSG00000006744	-0.110687	3.88956	-4.79555	2.40807e-06	5.23607e-06	-4.71576	LIV DET
ENSG00000006747	1.52849	1.3586	10.9778	5.4126e-25	5.17908e-24	10.3253	PM DET
ENSG00000006756	-0.689757	1.19992	-9.22856	1.14981e-18	6.72798e-18	-8.81949	LIV DET
ENSG00000006757	-0.128827	1.02072	-3.62634	0.000328542	0.000574998	-3.59169	LIV DET
ENSG00000006831	0.340487	6.98164	8.06601	8.95281e-15	3.85142e-14	7.75331	PM DET
ENSG00000006837	-0.0519526	5.18119	-1.68755	0.0923069	0.117034	-1.68335	Not DE
ENSG00000007001	0.195796	6.4217	5.36815	1.35946e-07	3.31279e-07	5.27064	PM DET
ENSG00000007047	-0.298837	5.1588	-9.75024	1.07452e-20	7.28889e-20	-9.32843	LIV DET
ENSG00000007062	-0.465138	2.91489	-5.90085	7.698e-09	2.09196e-08	-5.77494	LIV DET
ENSG00000007080	-0.228613	1.8142	-4.40848	1.27725e-05	2.59049e-05	-4.36397	LIV DET
ENSG00000007129	-0.181997	0.405557	-1.80243	0.0721897	0.0931068	-1.79792	Not DE
ENSG00000007168	-0.241189	7.22286	-8.89537	2.1769e-17	1.14954e-16	-8.48394	LIV DET
ENSG00000007171	-0.070363	1.75451	-1.3545	0.17639	0.213185	-1.35195	Not DE
ENSG00000007174	0.548204	4.52911	2.81713	0.00506832	0.00770078	2.80266	PM DET
ENSG00000007202	-0.253986	4.82027	-3.51206	0.000493341	0.000845754	-3.48435	LIV DET
ENSG00000007237	0.307578	7.94299	10.3173	4.5512e-22	3.4651e-21	9.65789	PM DET
ENSG00000007255	-0.18524	2.0314	-4.14951	4.18576e-05	8.07701e-05	-4.09698	LIV DET
ENSG00000007264	0.0573609	2.20383	0.844365	0.398882	0.44805	0.843619	Not DE
ENSG00000007341	-0.00550685	6.30759	-0.212224	0.832037	0.856169	-0.212089	Not DE
ENSG00000007372	1.10202	2.18711	12.7783	8.4662e-32	1.35147e-30	11.7347	PM DET
ENSG00000007376	0.0458986	-0.182018	0.68172	0.495728	0.544341	0.681226	Not DE
ENSG00000007384	-0.0590798	1.20213	-1.13076	0.25869	0.30277	-1.12949	Not DE
ENSG00000007392	-0.282047	6.33453	-4.89324	1.54016e-06	3.41357e-06	-4.80595	LIV DET
ENSG00000007402	0.322802	3.95742	5.12053	5.51216e-07	1.27091e-06	5.00757	PM DET
ENSG00000007516	0.257155	3.13865	2.99364	0.00292366	0.00457794	2.97565	PM DET
ENSG00000007520	-0.573911	-0.276966	-12.1066	7.96351e-30	1.09594e-28	-11.3438	LIV DET
ENSG00000007541	0.0924931	2.45422	1.45333	0.146747	0.179955	1.45112	Not DE
ENSG00000007545	0.269737	5.00567	10.5023	1.76687e-23	1.5044e-22	9.98534	PM DET
ENSG00000007866	0.861445	-0.207363	11.3677	3.56251e-26	3.75126e-25	10.5833	PM DET
ENSG00000007923	-0.311098	5.21788	-10.7134	5.16163e-24	4.56766e-23	-10.1067	LIV DET
ENSG00000007944	-0.125635	4.17726	-3.72542	0.000216956	0.000387445	-3.69841	LIV DET
ENSG00000008018	0.190362	4.83112	8.14624	3.64349e-15	1.61149e-14	7.86662	PM DET
ENSG00000008056	-0.134626	3.83217	-1.51631	0.130061	0.160977	-1.51386	Not DE
ENSG00000008083	0.242112	7.6676	8.6266	1.63649e-16	8.04233e-16	8.2461	PM DET
ENSG00000008086	-0.325117	7.55489	-14.3173	1.69131e-38	4.68323e-37	-12.9752	LIV DET
ENSG00000008118	0.436321	3.13346	6.90623	2.21173e-11	7.35694e-11	6.69132	PM DET
ENSG00000008128	-0.163762	-5.57303	-0.693893	0.488118	0.536884	-0.693305	Not DE
ENSG00000008130	0.193603	3.37294	3.90025	0.00011321	0.000208132	3.86038	PM DET
ENSG00000008226	0.682705	1.23293	6.66249	7.66788e-11	2.44162e-10	6.50698	PM DET
ENSG00000008256	-0.0895333	6.08445	-2.03025	0.0428551	0.0573609	-2.02512	Not DE
ENSG00000008277	-0.00464321	7.92698	-0.163895	0.86989	0.888943	-0.163798	Not DE
ENSG00000008282	-0.240858	3.44759	-7.74021	9.40301e-14	3.76301e-13	-7.44903	LIV DET
ENSG00000008283	-0.0695448	1.45173	-1.07901	0.281218	0.32687	-1.07759	Not DE
ENSG00000008294	-0.672525	7.65863	-11.8618	8.73736e-29	1.11736e-27	-11.1323	LIV DET
ENSG00000008300	0.0928125	3.00288	2.24228	0.0253722	0.0351469	2.23569	PM DET
ENSG00000008311	0.346985	4.2317	10.2549	3.25144e-21	2.31073e-20	9.45432	PM DET
ENSG00000008324	0.377365	2.25641	8.65309	9.20393e-17	4.61e-16	8.31463	PM DET
ENSG00000008382	0.328287	2.4167	5.55353	5.39204e-08	1.35971e-07	5.43787	PM DET
ENSG00000008394	0.762758	4.8363	12.4308	1.73432e-29	2.32542e-28	11.2755	PM DET
ENSG00000008405	0.275202	4.85074	5.9078	7.83695e-09	2.1282e-08	5.77193	PM DET
ENSG00000008441	0.073356	6.75589	1.85778	0.0637776	0.0830411	1.85373	Not DE
ENSG00000008513	-0.0798828	5.97615	-1.91415	0.0563844	0.0740491	-1.90805	Not DE
ENSG00000008516	0.104971	-2.29153	0.828793	0.40761	0.456908	0.828106	Not DE
ENSG00000008517	0.397174	-2.68159	2.39631	0.0170149	0.0241603	2.38639	PM DET
ENSG00000008710	0.205987	5.82531	3.17379	0.00159619	0.00258159	3.1566	PM DET
ENSG00000008735	-0.0755022	3.32762	-1.69796	0.0901301	0.114508	-1.69471	Not DE
ENSG00000008838	0.443027	4.44146	8.18996	2.11751e-15	9.54774e-15	7.93426	PM DET
ENSG00000008853	0.215041	4.38285	3.79166	0.000167844	0.00030347	3.76306	PM DET
ENSG00000008869	-0.156779	6.04944	-6.33516	6.79638e-10	2.01564e-09	-6.17076	LIV DET
ENSG00000008952	-0.0611466	5.02307	-2.86993	0.00442271	0.00677003	-2.84632	LIV DET
ENSG00000008988	0.542747	5.10857	19.0797	6.17497e-59	1.10739e-56	16.1875	PM DET
ENSG00000009307	-0.492062	6.18945	-23.1627	1.55391e-81	2.97249e-78	-19.1253	LIV DET
ENSG00000009335	-0.230572	7.26339	-12.8522	4.55593e-29	5.96245e-28	-11.1902	LIV DET
ENSG00000009413	0.132681	7.68589	4.07278	5.64956e-05	0.000107507	4.02699	PM DET
ENSG00000009694	-0.218375	7.16275	-5.68156	2.62517e-08	6.79684e-08	-5.56476	LIV DET
ENSG00000009724	1.11655	-1.88099	7.29809	1.39698e-12	5.10143e-12	7.08435	PM DET
ENSG00000009780	-0.582865	4.06423	-16.7959	1.0279e-50	8.29063e-49	-14.9776	LIV DET
ENSG00000009790	0.889259	0.314858	11.6091	2.62577e-27	3.01674e-26	10.8248	PM DET
ENSG00000009830	0.271335	4.78086	4.20289	3.12561e-05	6.10728e-05	4.16412	PM DET
ENSG00000009844	-0.0688224	5.02872	-3.31774	0.00101371	0.00167662	-3.28669	LIV DET
ENSG00000009950	-0.171332	3.81497	-2.18013	0.0297143	0.0407658	-2.17388	LIV DET
ENSG00000009954	-0.0819183	5.97484	-3.90564	0.000109937	0.000202601	-3.86754	LIV DET
ENSG00000010017	0.153756	6.89246	7.52417	2.42363e-13	9.38345e-13	7.32307	PM DET
ENSG00000010030	0.351607	-0.442608	4.39774	1.37214e-05	2.77437e-05	4.34827	PM DET
ENSG00000010072	-0.563945	2.54386	-19.5553	9.69885e-64	2.96849e-61	-16.8546	LIV DET
ENSG00000010165	0.241767	2.61157	9.11591	5.73952e-18	3.17723e-17	8.63762	PM DET
ENSG00000010219	-0.277684	3.71077	-9.69569	1.65641e-20	1.10951e-19	-9.28244	LIV DET
ENSG00000010244	0.0365706	5.34353	1.73199	0.0838856	0.107096	1.72857	Not DE
ENSG00000010256	-0.308076	3.95312	-11.5242	6.80993e-27	7.58108e-26	-10.7372	LIV DET
ENSG00000010270	-0.309712	4.32568	-13.6906	2.50084e-35	5.24263e-34	-12.4035	LIV DET
ENSG00000010278	0.12398	3.4264	2.12358	0.0341861	0.0464462	2.11787	PM DET
ENSG00000010282	0.00819057	4.91373	0.11817	0.905994	0.920511	0.118092	Not DE
ENSG00000010292	-0.231453	4.10381	-5.68149	2.5047e-08	6.50253e-08	-5.57294	LIV DET
ENSG00000010295	0.115863	4.01103	4.71907	3.37523e-06	7.23218e-06	4.64656	PM DET
ENSG00000010310	0.483763	0.46727	4.35383	1.73129e-05	3.46939e-05	4.29699	PM DET
ENSG00000010318	-0.146468	3.43906	-4.40515	1.50149e-05	3.02472e-05	-4.32847	LIV DET
ENSG00000010319	-1.54406	-0.164542	-16.2404	6.63622e-48	4.19654e-46	-14.5413	LIV DET
ENSG00000010322	0.168761	5.7973	4.48368	9.60376e-06	1.97204e-05	4.42591	PM DET
ENSG00000010327	1.18251	1.27006	11.8591	2.4348e-28	3.01949e-27	11.0406	PM DET
ENSG00000010361	0.0225671	1.94812	0.280298	0.779388	0.809193	0.280117	Not DE
ENSG00000010379	-0.0580369	3.17991	-0.963431	0.335888	0.383884	-0.962321	Not DE
ENSG00000010404	0.0877927	4.89489	1.59632	0.11104	0.13911	1.59354	Not DE
ENSG00000010438	-0.331823	3.33099	-4.66559	3.97751e-06	8.47602e-06	-4.61255	LIV DET
ENSG00000010539	-0.564689	1.9923	-17.5622	5.04835e-54	5.57139e-52	-15.4759	LIV DET
ENSG00000010610	0.394707	1.04292	4.88196	1.48554e-06	3.29794e-06	4.81317	PM DET
ENSG00000010626	0.294769	3.48148	12.9383	4.42968e-32	7.20136e-31	11.7893	PM DET
ENSG00000010671	0.321965	-0.389525	3.32248	0.000975462	0.00161697	3.29751	PM DET
ENSG00000010704	-0.709292	-0.574882	-9.1749	2.08834e-18	1.19695e-17	-8.75242	LIV DET
ENSG00000010803	-0.123706	7.33113	-5.32741	1.91656e-07	4.60821e-07	-5.20725	LIV DET
ENSG00000010810	0.435696	7.95175	16.5321	1.85703e-49	1.3363e-47	14.784	PM DET
ENSG00000010818	0.116062	8.39711	4.47952	1.08759e-05	2.22253e-05	4.39898	PM DET
ENSG00000011007	0.258392	3.05819	8.54935	2.04493e-16	9.96423e-16	8.21942	PM DET
ENSG00000011009	-0.0176382	0.207362	-0.426728	0.669816	0.709208	-0.4264	Not DE
ENSG00000011021	0.310684	4.54084	10.1162	1.3162e-21	9.65595e-21	9.54847	PM DET
ENSG00000011028	0.213829	2.41405	3.13471	0.00187745	0.00301039	3.10896	PM DET
ENSG00000011052	-0.35994	2.67488	-11.6755	5.03309e-28	6.07437e-27	-10.9751	LIV DET
ENSG00000011083	-0.309302	3.91853	-4.8579	1.58089e-06	3.50115e-06	-4.80073	LIV DET
ENSG00000011105	0.294827	5.27278	6.7157	6.24391e-11	2.0046e-10	6.53778	PM DET
ENSG00000011114	-0.0387404	6.13703	-2.24103	0.0256675	0.0355174	-2.23121	LIV DET
ENSG00000011132	0.289919	2.8252	7.40213	7.79036e-13	2.89834e-12	7.16479	PM DET
ENSG00000011143	0.0303192	1.11058	0.64814	0.517187	0.565119	0.647688	Not DE
ENSG00000011198	-0.0776085	4.88378	-2.40786	0.0165057	0.0234765	-2.39754	LIV DET
ENSG00000011201	0.522459	4.46637	11.2912	5.55102e-26	5.771e-25	10.5417	PM DET
ENSG00000011243	-0.195011	5.67609	-8.36609	8.66575e-16	4.01458e-15	-8.04442	LIV DET
ENSG00000011258	0.0640037	6.34865	2.95834	0.00331169	0.00515249	2.93722	PM DET
ENSG00000011260	0.0986881	4.95495	4.12678	4.30357e-05	8.29466e-05	4.09055	PM DET
ENSG00000011275	0.298495	6.84411	14.7991	3.04773e-39	9.19326e-38	13.1059	PM DET
ENSG00000011295	0.311968	6.49939	14.3639	7.24552e-39	2.09209e-37	13.04	PM DET
ENSG00000011304	-0.054438	2.81053	-1.478	0.140024	0.172374	-1.4757	Not DE
ENSG00000011332	0.243769	2.56932	3.9424	9.50842e-05	0.000176505	3.90281	PM DET
ENSG00000011347	-0.235922	6.00283	-3.20237	0.00144857	0.00235362	-3.18479	LIV DET
ENSG00000011376	-0.209988	5.69728	-8.2856	1.82034e-15	8.24344e-15	-7.95301	LIV DET
ENSG00000011405	-0.219259	6.28737	-9.11873	3.90805e-18	2.18856e-17	-8.68144	LIV DET
ENSG00000011422	1.28598	0.594839	13.8964	5.82498e-37	1.38133e-35	12.7012	PM DET
ENSG00000011426	-0.211078	6.08339	-2.45039	0.0146051	0.0209197	-2.44203	LIV DET
ENSG00000011451	0.165839	2.28699	3.54894	0.000422679	0.000730562	3.5255	PM DET
ENSG00000011454	-0.298256	7.8107	-12.7249	2.20473e-31	3.40805e-30	-11.6534	LIV DET
ENSG00000011465	-0.863153	3.99545	-6.83997	2.28319e-11	7.58476e-11	-6.68666	LIV DET
ENSG00000011478	-0.275146	0.998207	-5.81761	1.19666e-08	3.19968e-08	-5.7002	LIV DET
ENSG00000011485	0.184537	4.72832	7.85105	4.83593e-14	1.97279e-13	7.53627	PM DET
ENSG00000011523	-0.430961	4.81001	-14.5654	1.70757e-38	4.72258e-37	-12.9745	LIV DET
ENSG00000011566	-0.0422896	7.85789	-1.42813	0.154111	0.188202	-1.42516	Not DE
ENSG00000011600	0.497199	-0.996607	6.81016	3.24156e-11	1.06239e-10	6.63516	PM DET
ENSG00000011638	0.0542365	0.208953	0.799941	0.424238	0.473703	0.79909	Not DE
ENSG00000011677	-0.481402	5.1371	-6.69571	5.77405e-11	1.85921e-10	-6.54947	LIV DET
ENSG00000012048	-0.00478649	3.50248	-0.0551993	0.956005	0.963265	-0.0551674	Not DE
ENSG00000012061	-0.085302	3.85236	-2.69505	0.00727326	0.0108393	-2.68407	LIV DET
ENSG00000012124	0.458009	4.65343	4.93588	1.0989e-06	2.46605e-06	4.87305	PM DET
ENSG00000012171	0.152987	3.22094	2.26893	0.0237031	0.03294	2.26191	PM DET
ENSG00000012174	-0.347387	4.02614	-10.9469	7.19256e-25	6.80005e-24	-10.298	LIV DET
ENSG00000012211	0.634704	-0.347052	11.4415	3.90459e-26	4.10017e-25	10.5747	PM DET
ENSG00000012232	0.133099	5.21079	4.90255	1.28465e-06	2.86776e-06	4.84211	PM DET
ENSG00000012660	0.507196	6.44578	9.45335	1.63869e-19	1.02385e-18	9.03509	PM DET
ENSG00000012779	1.19821	2.34563	16.3136	3.9251e-47	2.31028e-45	14.4191	PM DET
ENSG00000012817	-0.524434	2.08444	-7.3491	8.44876e-13	3.13669e-12	-7.15367	LIV DET
ENSG00000012822	0.168575	4.0065	7.124	3.69664e-12	1.30408e-11	6.94832	PM DET
ENSG00000012963	0.0333917	2.25852	1.25289	0.210837	0.25126	1.25127	Not DE
ENSG00000012983	0.215591	7.81409	5.9411	6.8185e-09	1.86088e-08	5.79533	PM DET
ENSG00000013016	0.0746623	4.17605	2.53313	0.0117075	0.0169823	2.52084	PM DET
ENSG00000013275	-0.500914	2.66143	-16.9682	1.04996e-48	7.10969e-47	-14.6669	LIV DET
ENSG00000013288	0.241828	3.03644	5.99575	4.83795e-09	1.33432e-08	5.85265	PM DET
ENSG00000013293	-0.0250399	5.60415	-0.648037	0.517332	0.565197	-0.647463	Not DE
ENSG00000013297	-0.370986	5.53368	-5.16898	3.38502e-07	7.9671e-07	-5.10064	LIV DET
ENSG00000013306	0.0861544	1.94414	1.52017	0.129256	0.160027	1.51704	Not DE
ENSG00000013364	0.535815	3.2649	9.70399	6.14434e-20	3.96412e-19	9.14176	PM DET
ENSG00000013374	0.704686	4.36988	18.1787	6.27423e-52	5.62597e-50	15.1624	PM DET
ENSG00000013375	0.0611648	4.47837	1.8026	0.0722018	0.0931172	1.79784	Not DE
ENSG00000013392	-0.119875	2.35144	-3.76099	0.000189198	0.000340391	-3.73302	LIV DET
ENSG00000013441	0.44429	4.79978	8.21652	2.13589e-15	9.62872e-15	7.93319	PM DET
ENSG00000013503	-0.134606	4.87665	-6.85141	8.42789e-11	2.67435e-10	-6.49276	LIV DET
ENSG00000013523	-0.312734	4.37448	-10.5734	9.35476e-24	8.11865e-23	-10.0482	LIV DET
ENSG00000013561	-0.261713	4.43581	-13.8538	3.01554e-37	7.3493e-36	-12.7526	LIV DET
ENSG00000013563	-0.52279	0.803105	-10.2092	2.42807e-22	1.89193e-21	-9.72206	LIV DET
ENSG00000013573	0.289577	2.39909	2.92256	0.00371051	0.00573722	2.90178	PM DET
ENSG00000013583	0.486113	2.12288	12.7086	7.59754e-30	1.0462e-28	11.3479	PM DET
ENSG00000013619	0.0647659	5.71129	2.18038	0.0298385	0.0409312	2.17223	PM DET
ENSG00000013725	0.251821	-1.06846	1.46044	0.144876	0.177832	1.45787	Not DE
ENSG00000013810	0.461594	1.38696	7.1605	3.6273e-12	1.2806e-11	6.95099	PM DET
ENSG00000014123	-0.21756	4.36328	-8.00771	1.99807e-14	8.36966e-14	-7.65075	LIV DET
ENSG00000014138	0.16827	-4.80954	0.495443	0.620541	0.663399	0.495084	Not DE
ENSG00000014164	0.516699	4.64248	10.5683	2.81887e-23	2.35719e-22	9.93891	PM DET
ENSG00000014216	0.062361	3.30691	1.39517	0.163571	0.198844	1.39316	Not DE
ENSG00000014257	0.45371	-0.301346	4.74598	2.84241e-06	6.13978e-06	4.68189	PM DET
ENSG00000014641	-0.103251	5.25523	-3.14725	0.00174499	0.00280899	-3.13052	LIV DET
ENSG00000014824	-0.19772	6.58568	-8.39057	8.71067e-16	4.03457e-15	-8.04378	LIV DET
ENSG00000014914	0.490373	1.49384	9.22381	1.17507e-18	6.87056e-18	8.81706	PM DET
ENSG00000014919	-0.653871	3.28383	-12.0162	1.84208e-29	2.46596e-28	-11.2702	LIV DET
ENSG00000015133	0.196713	2.92798	2.02021	0.0440846	0.0588761	2.01329	Not DE
ENSG00000015153	-0.0465723	6.43774	-1.48481	0.138348	0.170466	-1.48197	Not DE
ENSG00000015171	0.0635082	6.99411	3.68204	0.000266686	0.000471451	3.64568	PM DET
ENSG00000015285	0.0145406	0.524594	0.362066	0.717459	0.753397	0.361857	Not DE
ENSG00000015475	0.161602	3.88477	3.09844	0.00206193	0.00329057	3.08116	PM DET
ENSG00000015479	0.0740803	7.09279	2.65659	0.00846357	0.0125093	2.63299	PM DET
ENSG00000015520	2.94749	-2.1895	14.1038	5.47013e-38	1.43505e-36	12.885	PM DET
ENSG00000015532	-0.263471	3.07503	-11.0599	4.53663e-25	4.37005e-24	-10.3423	LIV DET
ENSG00000015568	-0.41064	5.5162	-6.82804	2.46641e-11	8.17094e-11	-6.67535	LIV DET
ENSG00000015592	-0.168779	4.70288	-3.01642	0.00270321	0.0042516	-2.99962	LIV DET
ENSG00000015676	0.0760031	6.82278	2.11559	0.0348658	0.047285	2.10991	PM DET
ENSG00000016391	0.980765	2.91014	17.6757	1.24205e-53	1.30785e-51	15.4178	PM DET
ENSG00000016402	0.0127047	-0.395388	0.179452	0.857674	0.878414	0.179336	Not DE
ENSG00000016602	-0.0200292	2.25107	-0.194801	0.845651	0.868154	-0.194671	Not DE
ENSG00000016864	-0.342739	3.52013	-7.08661	4.61014e-12	1.61172e-11	-6.91709	LIV DET
ENSG00000017260	0.0567746	7.40237	1.77295	0.0769234	0.0987737	1.76882	Not DE
ENSG00000017427	-0.497993	2.91067	-7.37801	8.93233e-13	3.30819e-12	-7.14603	LIV DET
ENSG00000017483	-0.492477	0.179907	-7.19062	2.3105e-12	8.27804e-12	-7.01433	LIV DET
ENSG00000017797	0.139255	4.62862	6.83072	2.95327e-11	9.71096e-11	6.64888	PM DET
ENSG00000018189	0.179308	7.52347	9.0862	7.47072e-18	4.0948e-17	8.60744	PM DET
ENSG00000018236	0.133006	9.50621	5.08942	5.07039e-07	1.17389e-06	5.02363	PM DET
ENSG00000018280	1.88743	1.51537	14.7233	1.31634e-40	4.46332e-39	13.3421	PM DET
ENSG00000018408	0.677153	5.31925	13.2235	7.80389e-34	1.46235e-32	12.1248	PM DET
ENSG00000018510	-0.0388497	6.26092	-1.67134	0.0953824	0.120607	-1.66766	Not DE
ENSG00000018607	-0.0970902	0.760671	-2.15203	0.0320059	0.0436876	-2.14434	LIV DET
ENSG00000018610	-0.164983	2.29291	-7.17427	2.57944e-12	9.2057e-12	-6.99892	LIV DET
ENSG00000018625	0.726857	5.21737	8.42496	8.37353e-16	3.88626e-15	8.04862	PM DET
ENSG00000018699	-0.018533	5.47334	-0.613575	0.539891	0.587133	-0.612977	Not DE
ENSG00000018869	0.103025	2.99611	4.22994	2.90785e-05	5.7017e-05	4.18057	PM DET
ENSG00000019102	0.48574	-1.78883	5.71696	1.84789e-08	4.85779e-08	5.62567	PM DET
ENSG00000019144	0.298085	5.88261	4.14203	4.03022e-05	7.78735e-05	4.10574	PM DET
ENSG00000019186	-0.640738	-1.98327	-4.1663	3.71727e-05	7.20875e-05	-4.12438	LIV DET
ENSG00000019485	0.278587	5.06921	10.7898	9.48519e-24	8.22874e-23	10.0468	PM DET
ENSG00000019505	-0.171056	3.81091	-2.90063	0.00388489	0.00598788	-2.88736	LIV DET
ENSG00000019549	-0.324032	-3.61082	-1.60137	0.11004	0.137948	-1.59801	Not DE
ENSG00000019582	0.984481	1.01794	10.8874	1.24847e-24	1.16027e-23	10.2448	PM DET
ENSG00000019991	0.127068	2.69101	1.84804	0.0652893	0.0848218	1.84327	Not DE
ENSG00000019995	0.144303	5.36409	9.19875	9.39672e-19	5.54646e-18	8.84206	PM DET
ENSG00000020129	0.761905	3.52152	16.4948	4.4009e-48	2.86183e-46	14.5693	PM DET
ENSG00000020181	-0.213338	3.54265	-4.42679	1.17335e-05	2.38864e-05	-4.38248	LIV DET
ENSG00000020256	-0.373668	5.00527	-13.297	3.54316e-33	6.27087e-32	-12.0002	LIV DET
ENSG00000020426	-0.62716	7.80598	-18.4666	1.10009e-58	1.91307e-56	-16.152	LIV DET
ENSG00000020577	0.340142	7.36378	6.93077	1.78446e-11	5.98515e-11	6.72265	PM DET
ENSG00000020633	1.64126	-1.19387	14.5351	3.02231e-39	9.12857e-38	13.1065	PM DET
ENSG00000020922	0.0305	5.12019	1.32446	0.186092	0.224016	1.32223	Not DE
ENSG00000021300	-1.35482	5.14155	-11.959	3.47281e-29	4.57362e-28	-11.2142	LIV DET
ENSG00000021355	0.40077	1.33513	7.64442	1.90391e-13	7.44283e-13	7.35538	PM DET
ENSG00000021461	0.257965	1.89733	4.09607	5.02205e-05	9.60197e-05	4.0546	PM DET
ENSG00000021488	0.534931	1.69564	8.60882	1.17904e-16	5.85314e-16	8.28521	PM DET
ENSG00000021574	0.0708546	5.8374	2.88051	0.00420612	0.0064557	2.86227	PM DET
ENSG00000021645	-0.490489	11.8256	-14.5006	5.66994e-39	1.65379e-37	-13.0587	LIV DET
ENSG00000021762	0.286276	4.85502	5.58484	4.22406e-08	1.07498e-07	5.48122	PM DET
ENSG00000021776	-0.19006	5.94236	-9.72557	1.29055e-20	8.71054e-20	-9.30899	LIV DET
ENSG00000021826	-0.273355	3.77822	-4.77287	2.47749e-06	5.37886e-06	-4.70997	LIV DET
ENSG00000022267	-0.392101	4.89232	-6.83934	2.31371e-11	7.68279e-11	-6.68472	LIV DET
ENSG00000022277	0.0366558	4.64288	2.03082	0.0427922	0.0572834	2.02573	Not DE
ENSG00000022355	-0.342098	5.4129	-5.80044	1.17163e-08	3.13459e-08	-5.7038	LIV DET
ENSG00000022556	-0.643887	0.384262	-4.16779	3.67725e-05	7.13354e-05	-4.12688	LIV DET
ENSG00000022567	0.0264775	5.16738	0.593363	0.553209	0.599825	0.592959	Not DE
ENSG00000022840	0.101191	5.44273	2.92434	0.00364408	0.00564021	2.90743	PM DET
ENSG00000022976	-0.272902	3.78169	-10.2536	3.11425e-22	2.40456e-21	-9.69669	LIV DET
ENSG00000023041	-0.115742	3.88086	-5.61743	3.73052e-08	9.54777e-08	-5.50316	LIV DET
ENSG00000023171	0.123556	7.13552	3.63365	0.000307873	0.000540473	3.60858	PM DET
ENSG00000023191	-0.153278	3.16938	-3.4591	0.000594708	0.00100876	-3.43402	LIV DET
ENSG00000023228	-0.191466	5.50118	-8.91959	1.54517e-17	8.26216e-17	-8.52371	LIV DET
ENSG00000023287	-0.199265	6.96991	-7.42813	5.86827e-13	2.20252e-12	-7.20351	LIV DET
ENSG00000023318	0.0126773	6.16132	0.793475	0.428063	0.477301	0.792511	Not DE
ENSG00000023330	-0.0103402	2.2792	-0.266526	0.78999	0.818294	-0.266323	Not DE
ENSG00000023445	0.0127599	-0.0063364	0.178151	0.858687	0.879256	0.178046	Not DE
ENSG00000023516	0.0104788	6.35092	0.581759	0.561031	0.607418	0.581311	Not DE
ENSG00000023572	-0.1654	3.33874	-5.99798	4.25157e-09	1.17783e-08	-5.8741	LIV DET
ENSG00000023608	0.194331	3.16829	7.8854	3.97533e-14	1.63011e-13	7.5618	PM DET
ENSG00000023697	-0.137944	4.76073	-3.72368	0.000223837	0.000399299	-3.69047	LIV DET
ENSG00000023734	-0.05819	4.15141	-2.08611	0.0374703	0.0505543	-2.0806	Not DE
ENSG00000023839	0.67216	0.994261	10.5345	2.29064e-23	1.92819e-22	9.95956	PM DET
ENSG00000023892	0.404592	1.79552	9.47624	2.0361e-19	1.26387e-18	9.01131	PM DET
ENSG00000023902	0.369151	2.41606	8.90815	9.50112e-18	5.16943e-17	8.57983	PM DET
ENSG00000023909	-0.176702	3.53468	-4.95166	1.11971e-06	2.51125e-06	-4.86934	LIV DET
ENSG00000024048	0.135266	7.04904	6.55724	1.4552e-10	4.53859e-10	6.41	PM DET
ENSG00000024422	0.358799	0.915861	4.98171	9.4129e-07	2.12461e-06	4.90353	PM DET
ENSG00000024862	-0.0202295	4.13721	-0.897272	0.370069	0.41882	-0.896344	Not DE
ENSG00000025039	0.17569	4.63977	5.17287	3.4392e-07	8.09047e-07	5.09764	PM DET
ENSG00000025156	0.0283056	4.6663	1.21824	0.223849	0.265471	1.21636	Not DE
ENSG00000025293	-0.0277792	6.14142	-0.618404	0.536585	0.583842	-0.617986	Not DE
ENSG00000025423	-0.218533	1.76877	-4.82564	2.05158e-06	4.49243e-06	-4.74828	LIV DET
ENSG00000025434	0.31947	2.76844	9.06215	2.93431e-18	1.6615e-17	8.71396	PM DET
ENSG00000025708	2.38825	-2.35568	14.9604	6.05307e-41	2.11168e-39	13.3999	PM DET
ENSG00000025770	0.581571	2.64656	12.2363	1.10779e-29	1.50826e-28	11.3149	PM DET
ENSG00000025772	0.232924	2.144	8.4116	7.19316e-16	3.35744e-15	8.06719	PM DET
ENSG00000025796	-0.0954042	6.13037	-4.9848	8.51743e-07	1.9297e-06	-4.92312	LIV DET
ENSG00000025800	0.332329	5.54141	13.8844	6.8863e-35	1.40636e-33	12.3221	PM DET
ENSG00000026025	0.231584	1.63931	2.68497	0.00752119	0.0111935	2.67284	PM DET
ENSG00000026036	0.772792	1.61521	4.9154	1.1969e-06	2.6776e-06	4.85615	PM DET
ENSG00000026103	0.903965	2.2355	12.06	4.01509e-29	5.26966e-28	11.2014	PM DET
ENSG00000026297	0.764619	4.55939	15.3959	1.71827e-42	6.7194e-41	13.6617	PM DET
ENSG00000026508	1.77264	4.02568	12.0579	1.0505e-28	1.33375e-27	11.1158	PM DET
ENSG00000026559	0.428371	1.05391	4.8626	1.64779e-06	3.64369e-06	4.79242	PM DET
ENSG00000026652	0.134139	7.76009	4.31435	1.9963e-05	3.9758e-05	4.2653	PM DET
ENSG00000026950	-0.195974	2.05641	-3.89993	0.000111794	0.000205826	-3.86346	LIV DET
ENSG00000027001	-0.222261	6.1624	-8.00589	1.31229e-14	5.57845e-14	-7.70462	LIV DET
ENSG00000027075	0.0714969	5.09762	0.947732	0.343829	0.392082	0.946626	Not DE
ENSG00000027697	-0.134485	4.80624	-4.05582	6.00544e-05	0.000114024	-4.0126	LIV DET
ENSG00000027847	-0.132082	1.91592	-3.47554	0.000576352	0.000978996	-3.44251	LIV DET
ENSG00000028116	-0.309747	6.31567	-4.59855	5.4119e-06	1.13754e-05	-4.54815	LIV DET
ENSG00000028137	1.91702	2.23022	19.0956	1.94578e-60	4.12745e-58	16.3989	PM DET
ENSG00000028203	-0.45643	6.60661	-16.4343	9.48906e-49	6.44442e-47	-14.6738	LIV DET
ENSG00000028277	0.00786563	3.93336	0.125331	0.900323	0.9156	0.125253	Not DE
ENSG00000028310	0.187442	4.48219	6.58579	1.13924e-10	3.57895e-10	6.44721	PM DET
ENSG00000028528	0.099629	6.33268	3.48534	0.000543438	0.000926309	3.45838	PM DET
ENSG00000028839	0.0783658	4.91283	2.21243	0.0276134	0.0380586	2.20274	PM DET
ENSG00000029153	-0.695321	5.33049	-10.7654	1.71093e-24	1.57413e-23	-10.2143	LIV DET
ENSG00000029363	-0.197096	6.16347	-6.09378	2.18829e-09	6.20993e-09	-5.98318	LIV DET
ENSG00000029364	-0.164802	4.97191	-11.6807	1.30988e-25	1.31648e-24	-10.4606	LIV DET
ENSG00000029534	0.402741	4.78224	5.31034	1.81431e-07	4.3729e-07	5.21742	PM DET
ENSG00000029639	-0.194056	5.07879	-7.1909	2.95923e-12	1.05235e-11	-6.97965	LIV DET
ENSG00000029725	-0.06843	6.88823	-3.60078	0.000365904	0.000636651	-3.56353	LIV DET
ENSG00000029993	-1.13118	-1.49623	-14.1189	2.209e-38	6.00801e-37	-12.9547	LIV DET
ENSG00000030066	-0.463023	5.49546	-8.38049	5.26143e-16	2.47898e-15	-8.1053	LIV DET
ENSG00000030110	-0.386087	1.27948	-12.4893	1.69058e-29	2.27076e-28	-11.2777	LIV DET
ENSG00000030419	0.217824	6.00593	5.19525	3.20799e-07	7.56907e-07	5.1108	PM DET
ENSG00000030582	-0.385405	1.27111	-10.3895	5.1308e-23	4.18988e-22	-9.87907	LIV DET
ENSG00000031003	-0.000624904	7.2643	-0.0343	0.972656	0.977597	-0.0342769	Not DE
ENSG00000031081	0.192262	5.04128	4.63535	4.96379e-06	1.04757e-05	4.56631	PM DET
ENSG00000031691	0.0704369	1.83986	2.25419	0.0247798	0.0343822	2.24482	PM DET
ENSG00000031698	0.384638	4.93061	9.19163	2.27254e-18	1.29831e-17	8.74287	PM DET
ENSG00000031823	0.669407	5.30299	17.3195	1.74156e-48	1.15542e-46	14.6325	PM DET
ENSG00000032219	0.107682	5.91778	4.231	2.761e-05	5.42627e-05	4.19233	PM DET
ENSG00000032389	0.337268	6.13651	9.87882	1.12345e-20	7.61181e-20	9.32371	PM DET
ENSG00000032444	0.986091	4.06624	12.7439	1.73626e-32	2.90494e-31	11.868	PM DET
ENSG00000032742	-0.175733	6.23648	-5.46152	8.07399e-08	2.00453e-07	-5.36547	LIV DET
ENSG00000033011	0.234573	3.40995	7.09382	6.30275e-12	2.1822e-11	6.87263	PM DET
ENSG00000033030	0.222048	4.51359	8.56179	3.43834e-16	1.64637e-15	8.15686	PM DET
ENSG00000033050	-0.372475	0.610451	-2.34094	0.0196202	0.027619	-2.33353	LIV DET
ENSG00000033100	-0.0769534	3.1577	-3.22896	0.00132263	0.00215785	-3.21102	LIV DET
ENSG00000033122	0.209586	9.75999	3.87554	0.000122856	0.000225198	3.84036	PM DET
ENSG00000033170	-0.0157688	8.76454	-0.531315	0.595564	0.640186	-0.53079	Not DE
ENSG00000033178	-0.116808	6.19474	-5.30606	2.19405e-07	5.25175e-07	-5.1821	LIV DET
ENSG00000033327	0.0912361	7.70877	3.11971	0.00191497	0.00306585	3.10311	PM DET
ENSG00000033627	0.0533149	6.89516	2.9251	0.00368113	0.00569487	2.90427	PM DET
ENSG00000033800	-0.141521	7.3951	-6.90332	1.83031e-11	6.13445e-11	-6.71896	LIV DET
ENSG00000033867	-0.157477	6.03991	-3.75203	0.000200012	0.00035848	-3.719	LIV DET
ENSG00000034053	0.0394066	7.40952	1.55081	0.121719	0.151406	1.5476	Not DE
ENSG00000034152	0.484555	3.29876	9.70629	2.9273e-20	1.92926e-19	9.22159	PM DET
ENSG00000034239	0.313932	0.764874	2.54267	0.0113247	0.0164572	2.53252	PM DET
ENSG00000034510	-0.24186	-0.0473699	-4.27736	2.26152e-05	4.4776e-05	-4.23737	LIV DET
ENSG00000034533	-0.654669	2.4305	-19.3013	2.05548e-57	3.15188e-55	-15.9704	LIV DET
ENSG00000034677	0.384322	6.24079	10.517	5.35176e-23	4.36411e-22	9.87484	PM DET
ENSG00000034693	-0.198208	5.71873	-4.75052	2.89446e-06	6.24712e-06	-4.67817	LIV DET
ENSG00000034713	0.250159	3.5415	14.9818	3.14707e-40	1.03349e-38	13.277	PM DET
ENSG00000035115	0.261979	6.01921	7.88986	2.58235e-14	1.07154e-13	7.6177	PM DET
ENSG00000035141	-0.405578	0.243156	-9.89179	3.23046e-21	2.29654e-20	-9.45499	LIV DET
ENSG00000035403	-0.00383007	5.73274	-0.108421	0.913723	0.927091	-0.108344	Not DE
ENSG00000035499	0.437616	2.14527	6.57822	1.31202e-10	4.10431e-10	6.42577	PM DET
ENSG00000035664	0.241232	5.19452	2.60265	0.00952981	0.0139977	2.59244	PM DET
ENSG00000035681	0.0385483	6.19629	1.05556	0.291676	0.337982	1.05445	Not DE
ENSG00000035687	-0.138503	6.33455	-3.56832	0.000414283	0.000716373	-3.53081	LIV DET
ENSG00000035862	0.55583	5.45094	14.8486	1.35619e-39	4.23556e-38	13.1672	PM DET
ENSG00000035928	0.0556004	5.45233	1.28845	0.198175	0.237501	1.28677	Not DE
ENSG00000036054	-0.186364	5.80605	-8.36952	5.59672e-16	2.63048e-15	-8.09779	LIV DET
ENSG00000036257	-0.0145022	6.89332	-0.495572	0.620462	0.663399	-0.495196	Not DE
ENSG00000036448	0.484146	4.48726	6.42641	3.58704e-10	1.08686e-09	6.27101	PM DET
ENSG00000036530	0.137137	4.42342	4.20554	3.08017e-05	6.02363e-05	4.16746	PM DET
ENSG00000036549	-0.118623	7.73398	-4.44105	1.17207e-05	2.38624e-05	-4.38272	LIV DET
ENSG00000036672	0.179682	2.77044	3.14711	0.0017826	0.00286698	3.12425	PM DET
ENSG00000037042	-0.106712	4.00847	-5.18377	3.50091e-07	8.23227e-07	-5.09427	LIV DET
ENSG00000037241	-0.349269	0.33885	-5.23507	2.59641e-07	6.17495e-07	-5.15061	LIV DET
ENSG00000037474	-0.222255	5.11689	-2.58834	0.00994912	0.0145791	-2.57759	LIV DET
ENSG00000037637	0.206322	6.72777	8.62269	8.49659e-17	4.26502e-16	8.32411	PM DET
ENSG00000037749	0.115753	5.29589	5.24013	2.63003e-07	6.24844e-07	5.1482	PM DET
ENSG00000037757	-0.140262	3.38172	-2.98908	0.00294592	0.00461028	-2.97333	LIV DET
ENSG00000037897	0.0445148	-1.67901	0.572295	0.567376	0.613506	0.57192	Not DE
ENSG00000038002	-1.03927	1.69851	-18.5984	2.54634e-59	4.83069e-57	-16.242	LIV DET
ENSG00000038210	-0.065199	5.15744	-2.3989	0.0168589	0.0239537	-2.38977	LIV DET
ENSG00000038219	-0.133584	5.56945	-2.55525	0.0109257	0.0159198	-2.54506	LIV DET
ENSG00000038274	-0.207088	2.50724	-7.02572	9.00124e-12	3.08117e-11	-6.82163	LIV DET
ENSG00000038295	-0.159073	4.30807	-1.76647	0.0780733	0.10011	-1.76198	Not DE
ENSG00000038358	0.0556339	2.17575	0.745786	0.456213	0.505472	0.745097	Not DE
ENSG00000038382	0.458359	8.91552	14.5681	1.50663e-39	4.699e-38	13.1592	PM DET
ENSG00000038427	0.365119	6.18204	8.79411	4.5744e-17	2.35174e-16	8.39715	PM DET
ENSG00000038532	0.104319	7.09183	4.86852	1.6575e-06	3.66374e-06	4.79124	PM DET
ENSG00000038945	0.693266	3.11303	6.73018	5.09978e-11	1.64858e-10	6.56799	PM DET
ENSG00000039068	-0.500359	3.37966	-7.05101	8.40068e-12	2.88248e-11	-6.83154	LIV DET
ENSG00000039123	0.102897	6.54736	2.99531	0.00289443	0.00453558	2.97873	PM DET
ENSG00000039139	-0.233658	3.57647	-4.70484	3.2781e-06	7.02998e-06	-4.65258	LIV DET
ENSG00000039319	-0.75248	7.16773	-17.3332	4.82255e-50	3.66562e-48	-14.8745	LIV DET
ENSG00000039523	0.319077	4.33982	7.16586	4.05518e-12	1.42596e-11	6.93524	PM DET
ENSG00000039560	-0.228543	4.44164	-5.34666	1.61587e-07	3.90817e-07	-5.23884	LIV DET
ENSG00000039650	-0.124907	2.53407	-2.83467	0.00476974	0.00727215	-2.82219	LIV DET
ENSG00000040199	-0.149355	5.63078	-6.69519	7.31352e-11	2.33267e-10	-6.51408	LIV DET
ENSG00000040275	-0.385156	2.90858	-10.236	4.38417e-22	3.34236e-21	-9.66173	LIV DET
ENSG00000040341	-0.188062	8.05929	-8.94167	2.06575e-17	1.09312e-16	-8.49003	LIV DET
ENSG00000040487	-0.229305	2.47156	-8.06346	5.32411e-15	2.32968e-14	-7.81901	LIV DET
ENSG00000040531	-0.0881416	2.82265	-3.33955	0.00091862	0.00152782	-3.31433	LIV DET
ENSG00000040608	-0.388508	3.13551	-5.74423	2.09037e-08	5.46458e-08	-5.60435	LIV DET
ENSG00000040633	-0.237939	-1.01354	-3.96937	8.47005e-05	0.000158228	-3.9307	LIV DET
ENSG00000040731	-0.223215	7.83016	-4.81554	1.94046e-06	4.25926e-06	-4.75953	LIV DET
ENSG00000040933	0.360783	7.74762	10.8899	1.52126e-24	1.40412e-23	10.2257	PM DET
ENSG00000041353	-0.264945	6.34971	-5.02108	7.11429e-07	1.62302e-06	-4.95822	LIV DET
ENSG00000041357	0.269285	2.04255	6.21786	1.07462e-09	3.12729e-09	6.09791	PM DET
ENSG00000041515	-0.152543	6.35739	-4.23024	2.91144e-05	5.70825e-05	-4.18028	LIV DET
ENSG00000041802	0.142505	3.20667	3.69415	0.000248188	0.000440445	3.66412	PM DET
ENSG00000041880	-0.200455	0.297074	-4.81822	1.9188e-06	4.21413e-06	-4.76179	LIV DET
ENSG00000041982	0.0629225	3.44325	0.460651	0.645371	0.68681	0.460203	Not DE
ENSG00000041988	0.295484	1.87722	9.4155	3.73535e-19	2.27561e-18	8.94453	PM DET
ENSG00000042062	0.509499	1.5469	5.38729	1.21268e-07	2.9674e-07	5.29157	PM DET
ENSG00000042088	0.215714	4.84176	7.14561	3.92204e-12	1.37999e-11	6.93996	PM DET
ENSG00000042286	0.327415	3.27683	9.04272	5.05343e-18	2.81148e-17	8.65216	PM DET
ENSG00000042304	0.149619	0.473786	1.4394	0.150743	0.184441	1.43691	Not DE
ENSG00000042317	-0.323233	6.43208	-10.7996	2.75096e-24	2.48909e-23	-10.1681	LIV DET
ENSG00000042429	-0.353544	4.05335	-9.45988	1.13141e-19	7.14878e-19	-9.07552	LIV DET
ENSG00000042445	-0.336697	2.61921	-10.0004	3.59186e-21	2.53852e-20	-9.44389	LIV DET
ENSG00000042493	0.432608	0.0776299	5.79652	1.32634e-08	3.53164e-08	5.68264	PM DET
ENSG00000042753	-0.241526	1.99471	-7.04254	6.20355e-12	2.1485e-11	-6.8749	LIV DET
ENSG00000042832	0.473285	1.62895	4.41716	1.24516e-05	2.52787e-05	4.36953	PM DET
ENSG00000042980	0.118855	4.16508	1.46452	0.143842	0.176676	1.46163	Not DE
ENSG00000043039	-0.368415	0.502272	-4.19276	3.56267e-05	6.92415e-05	-4.13415	LIV DET
ENSG00000043093	0.131634	5.93942	4.32715	1.88754e-05	3.76933e-05	4.27779	PM DET
ENSG00000043143	0.746786	4.89767	14.5386	5.85373e-39	1.70307e-37	13.0563	PM DET
ENSG00000043355	-0.0635773	0.0490878	-0.740186	0.459644	0.508837	-0.739433	Not DE
ENSG00000043462	0.218564	3.0535	3.95157	9.19249e-05	0.000171013	3.91097	PM DET
ENSG00000043514	-0.122408	5.55654	-4.71012	3.39817e-06	7.27999e-06	-4.64516	LIV DET
ENSG00000044090	0.217052	1.20259	2.61391	0.0092711	0.0136422	2.60189	PM DET
ENSG00000044115	0.705005	6.33639	16.026	1.47788e-44	6.75791e-43	14.0038	PM DET
ENSG00000044446	0.497113	4.39145	12.5112	1.6978e-31	2.64403e-30	11.6756	PM DET
ENSG00000044459	0.0595789	5.72408	2.01257	0.044801	0.0597529	2.00652	Not DE
ENSG00000044524	-0.424601	5.95772	-9.39956	1.89712e-19	1.18017e-18	-9.01906	LIV DET
ENSG00000044574	0.608677	0.743898	3.11597	0.00193789	0.00310168	3.09959	PM DET
ENSG00000046647	-0.243057	4.16526	-5.96531	5.46466e-09	1.50085e-08	-5.83237	LIV DET
ENSG00000046651	0.458695	5.26935	9.45341	2.62033e-19	1.61476e-18	8.98361	PM DET
ENSG00000046653	-0.0269373	9.03288	-1.03285	0.302302	0.349062	-1.03151	Not DE
ENSG00000046889	-0.151372	7.2654	-3.82793	0.000151758	0.000275666	-3.78818	LIV DET
ENSG00000047056	0.0300214	6.40319	2.08462	0.0378448	0.0510295	2.07653	Not DE
ENSG00000047188	-0.277707	6.82169	-12.3921	6.46074e-30	8.94489e-29	-11.3621	LIV DET
ENSG00000047230	0.372185	4.73051	7.45154	5.08132e-13	1.91498e-12	7.22311	PM DET
ENSG00000047249	0.0989823	7.22662	3.26865	0.00117216	0.00192316	3.24557	PM DET
ENSG00000047315	-0.0366358	5.00326	-0.724981	0.468799	0.517644	-0.724434	Not DE
ENSG00000047346	-0.0863016	6.95663	-3.89294	0.000115883	0.000212876	-3.85468	LIV DET
ENSG00000047365	0.196789	8.66966	5.38304	1.26192e-07	3.08296e-07	5.28429	PM DET
ENSG00000047410	-0.0995667	5.26727	-2.79888	0.00532258	0.00806095	-2.78683	LIV DET
ENSG00000047457	3.4014	1.47978	18.3838	3.4319e-57	5.14897e-55	15.9384	PM DET
ENSG00000047578	-0.175617	5.81551	-5.75019	1.87183e-08	4.91848e-08	-5.62345	LIV DET
ENSG00000047579	0.150519	5.36184	6.49067	2.53618e-10	7.7655e-10	6.32477	PM DET
ENSG00000047597	-0.286026	1.77154	-2.82317	0.00494105	0.00751835	-2.81085	LIV DET
ENSG00000047617	0.858064	5.14645	11.5582	7.04857e-27	7.83534e-26	10.734	PM DET
ENSG00000047621	0.0960952	4.93818	2.8319	0.00492705	0.00749854	2.81176	PM DET
ENSG00000047634	-0.386241	3.56255	-7.71456	8.35306e-14	3.35218e-13	-7.46464	LIV DET
ENSG00000047644	0.0760752	5.89604	2.95195	0.00333443	0.00518612	2.9351	PM DET
ENSG00000047648	0.450432	5.40619	10.1435	8.42942e-22	6.26003e-21	9.59454	PM DET
ENSG00000047662	-0.09924	3.24266	-2.66476	0.00801656	0.0118914	-2.65137	LIV DET
ENSG00000047849	0.0332544	7.03965	1.60576	0.108952	0.136629	1.60292	Not DE
ENSG00000047932	-0.23741	5.67589	-12.9385	2.93455e-33	5.25449e-32	-12.0158	LIV DET
ENSG00000047936	0.485331	4.05641	4.16648	3.63322e-05	7.0541e-05	4.12965	PM DET
ENSG00000048028	0.0505513	5.5241	1.87163	0.0618302	0.0806932	1.86751	Not DE
ENSG00000048052	-0.298225	8.6366	-8.11407	6.12344e-15	2.66572e-14	-7.80138	LIV DET
ENSG00000048140	0.18629	2.46811	3.93595	9.64189e-05	0.000178852	3.89943	PM DET
ENSG00000048162	-0.342681	-0.283673	-7.48299	3.37077e-13	1.2866e-12	-7.27869	LIV DET
ENSG00000048342	-0.189414	4.67147	-4.58791	5.94695e-06	1.2443e-05	-4.52827	LIV DET
ENSG00000048392	-0.174745	3.58506	-7.64524	2.0484e-13	7.98727e-13	-7.3456	LIV DET
ENSG00000048405	0.266887	5.99081	12.2469	1.07143e-29	1.45962e-28	11.3178	PM DET
ENSG00000048471	0.183863	7.75162	5.71711	1.85846e-08	4.88447e-08	5.62469	PM DET
ENSG00000048540	-0.0046829	7.3809	-0.123068	0.902115	0.917259	-0.12299	Not DE
ENSG00000048544	-0.237611	2.01679	-7.93213	1.91458e-14	8.02723e-14	-7.65624	LIV DET
ENSG00000048649	0.145172	7.07607	5.91667	6.73803e-09	1.84023e-08	5.79733	PM DET
ENSG00000048707	0.118277	7.77589	3.90043	0.000111448	0.000205204	3.86421	PM DET
ENSG00000048740	0.0287192	10.4923	0.843829	0.399166	0.44828	0.843112	Not DE
ENSG00000048828	0.228773	6.8437	7.06574	6.08332e-12	2.10813e-11	6.87768	PM DET
ENSG00000048991	-0.308856	8.89014	-8.5048	3.23114e-16	1.55039e-15	-8.16437	LIV DET
ENSG00000049089	-0.546413	1.72118	-5.83114	1.1941e-08	3.19359e-08	-5.70057	LIV DET
ENSG00000049130	0.23817	4.75881	5.31432	1.78792e-07	4.31156e-07	5.22014	PM DET
ENSG00000049167	-0.0115688	5.38022	-0.493931	0.621607	0.664323	-0.493574	Not DE
ENSG00000049192	-0.0677558	3.91622	-1.33398	0.182978	0.220509	-1.33164	Not DE
ENSG00000049239	0.413072	4.75337	8.59201	1.50039e-16	7.39721e-16	8.25647	PM DET
ENSG00000049245	0.308447	3.93661	10.3678	8.45042e-23	6.78381e-22	9.82894	PM DET
ENSG00000049246	-0.0552302	6.12074	-1.56535	0.118122	0.147259	-1.56271	Not DE
ENSG00000049283	-0.30309	-1.7028	-2.61221	0.00935002	0.0137539	-2.59898	LIV DET
ENSG00000049323	0.0015828	6.02836	0.0337283	0.97311	0.97801	0.0337077	Not DE
ENSG00000049449	0.0410008	2.47356	0.203743	0.838651	0.862082	0.20362	Not DE
ENSG00000049540	0.431916	2.32439	4.19846	3.29519e-05	6.42497e-05	4.15204	PM DET
ENSG00000049541	0.072183	1.8959	1.81593	0.0701889	0.0906944	1.81069	Not DE
ENSG00000049618	0.324686	9.10128	11.2074	1.02578e-25	1.03914e-24	10.4838	PM DET
ENSG00000049656	0.460635	2.81105	9.12052	4.30689e-18	2.40605e-17	8.67038	PM DET
ENSG00000049759	-0.00734884	7.87021	-0.177667	0.859057	0.879595	-0.177575	Not DE
ENSG00000049768	0.0391823	-2.21942	0.33315	0.739161	0.77311	0.332965	Not DE
ENSG00000049769	0.123908	4.47292	5.59911	3.94082e-08	1.00558e-07	5.49348	PM DET
ENSG00000049860	-0.289563	4.60797	-8.09596	4.20982e-15	1.85412e-14	-7.84852	LIV DET
ENSG00000049883	-0.0765043	3.59122	-2.68659	0.00753376	0.0112108	-2.67228	LIV DET
ENSG00000050030	-0.0353788	6.27932	-1.07118	0.28461	0.330445	-1.07002	Not DE
ENSG00000050130	-0.149791	4.30085	-3.30955	0.00100071	0.00165607	-3.29033	LIV DET
ENSG00000050165	0.46511	5.85843	13.1472	1.3868e-32	2.33729e-31	11.8868	PM DET
ENSG00000050344	-0.37493	0.0455541	-6.49308	2.03819e-10	6.29784e-10	-6.35844	LIV DET
ENSG00000050393	-0.119528	3.28603	-5.58645	3.77934e-08	9.6695e-08	-5.50086	LIV DET
ENSG00000050405	-0.371977	4.27323	-11.3677	8.34847e-27	9.21342e-26	-10.7183	LIV DET
ENSG00000050426	-0.570514	4.24439	-9.94376	7.22516e-21	4.97312e-20	-9.37041	LIV DET
ENSG00000050438	-0.332102	7.1576	-7.39094	7.79893e-13	2.90106e-12	-7.16464	LIV DET
ENSG00000050555	0.1862	1.90222	3.3838	0.000778808	0.00130588	3.36022	PM DET
ENSG00000050628	-0.0824628	1.55915	-0.732396	0.464309	0.513377	-0.731769	Not DE
ENSG00000050748	0.138008	5.79825	6.83997	5.75554e-11	1.85351e-10	6.54995	PM DET
ENSG00000050767	-0.224884	4.53363	-3.4975	0.00051067	0.000873699	-3.4751	LIV DET
ENSG00000050820	0.435047	5.08953	7.32187	2.70913e-12	9.65355e-12	6.99204	PM DET
ENSG00000051009	-0.253353	2.96311	-9.16048	1.26864e-18	7.39313e-18	-8.80847	LIV DET
ENSG00000051108	0.461941	3.89887	9.26354	7.2795e-19	4.33128e-18	8.87054	PM DET
ENSG00000051128	-0.274557	0.577878	-3.09698	0.00206527	0.00329545	-3.08068	LIV DET
ENSG00000051341	0.149464	1.49238	2.94372	0.00342866	0.00532546	2.92644	PM DET
ENSG00000051382	-0.00735094	6.87139	-0.272551	0.785329	0.814237	-0.272382	Not DE
ENSG00000051523	0.847728	0.120066	13.0404	1.84523e-32	3.08277e-31	11.8629	PM DET
ENSG00000051596	-0.0205159	4.52179	-0.643297	0.520387	0.56822	-0.642748	Not DE
ENSG00000051620	0.753091	0.701359	15.6717	4.35496e-45	2.10903e-43	14.0903	PM DET
ENSG00000051825	-0.0940377	6.2633	-4.83755	1.86742e-06	4.10678e-06	-4.76727	LIV DET
ENSG00000052126	0.191206	8.72674	5.29874	1.9439e-07	4.67249e-07	5.20462	PM DET
ENSG00000052723	-0.120787	2.82641	-4.62483	4.76871e-06	1.00807e-05	-4.57471	LIV DET
ENSG00000052749	0.469371	4.01435	9.63328	2.75137e-20	1.81854e-19	9.22823	PM DET
ENSG00000052795	-0.00985558	7.29668	-0.388918	0.697499	0.734723	-0.388699	Not DE
ENSG00000052802	0.0291447	4.14163	0.52846	0.597455	0.642038	0.528064	Not DE
ENSG00000052841	-0.123857	7.38948	-5.15012	3.91303e-07	9.15913e-07	-5.07314	LIV DET
ENSG00000053108	-0.478589	8.06762	-5.75698	1.50123e-08	3.9747e-08	-5.66142	LIV DET
ENSG00000053254	0.207185	7.95345	9.2758	1.19778e-18	6.9944e-18	8.81491	PM DET
ENSG00000053328	-0.127656	4.5169	-2.74173	0.00637643	0.00957611	-2.72777	LIV DET
ENSG00000053371	-0.124293	1.87286	-3.93785	9.80823e-05	0.000181717	-3.89529	LIV DET
ENSG00000053372	-0.558006	1.99656	-13.7732	6.98614e-35	1.42548e-33	-12.321	LIV DET
ENSG00000053438	-0.294078	-0.947856	-3.25291	0.00122127	0.00199845	-3.23387	LIV DET
ENSG00000053501	-0.279973	-0.172461	-5.97059	4.4438e-09	1.22871e-08	-5.86676	LIV DET
ENSG00000053524	-0.0790792	7.49121	-2.93915	0.00350137	0.00543068	-2.91991	LIV DET
ENSG00000053702	0.134025	-0.200964	2.22559	0.0264935	0.0365919	2.2189	PM DET
ENSG00000053747	-0.255119	4.2188	-4.15349	3.85213e-05	7.46083e-05	-4.11617	LIV DET
ENSG00000053770	-0.341416	4.28339	-8.57451	1.20974e-16	5.99906e-16	-8.28215	LIV DET
ENSG00000053900	0.228718	5.95172	5.8958	8.16894e-09	2.21443e-08	5.76493	PM DET
ENSG00000053918	0.608543	3.62841	9.15514	2.44727e-18	1.39259e-17	8.7345	PM DET
ENSG00000054116	0.119644	3.75754	4.82729	1.83388e-06	4.03573e-06	4.77092	PM DET
ENSG00000054118	-0.0188298	6.01245	-1.38418	0.167084	0.202739	-1.38164	Not DE
ENSG00000054148	0.187688	-0.0941733	3.05825	0.00238302	0.003771	3.03781	PM DET
ENSG00000054179	0.848915	-1.25617	8.00232	1.67657e-14	7.06677e-14	7.67328	PM DET
ENSG00000054267	0.0377672	7.65506	2.13031	0.0336288	0.0457398	2.12449	PM DET
ENSG00000054277	-0.278699	4.6526	-7.14967	3.03191e-12	1.07753e-11	-6.97624	LIV DET
ENSG00000054282	-0.023346	7.92493	-1.00163	0.317079	0.364419	-1.00048	Not DE
ENSG00000054356	0.466057	3.65302	7.09948	4.48204e-12	1.57053e-11	6.92108	PM DET
ENSG00000054392	0.234524	5.74714	4.06819	5.65686e-05	0.000107637	4.02669	PM DET
ENSG00000054523	0.0689243	8.45761	3.47914	0.000546111	0.000930591	3.45706	PM DET
ENSG00000054611	0.00717586	7.63432	0.275921	0.782743	0.812107	0.275746	Not DE
ENSG00000054654	0.312058	4.748	5.95427	4.86699e-09	1.34184e-08	5.85166	PM DET
ENSG00000054690	0.330418	7.28782	3.95749	8.65307e-05	0.000161423	3.92555	PM DET
ENSG00000054793	0.147335	7.24547	6.94052	1.375e-11	4.64369e-11	6.76052	PM DET
ENSG00000054803	-0.49904	0.42086	-5.19698	3.72837e-07	8.7501e-07	-5.08233	LIV DET
ENSG00000054965	0.0432667	7.89466	3.0803	0.00221548	0.00351922	3.05971	PM DET
ENSG00000054967	0.502534	2.97513	10.9981	5.51598e-25	5.27581e-24	10.3235	PM DET
ENSG00000054983	-0.0310427	4.98014	-1.18177	0.238509	0.281215	-1.17872	Not DE
ENSG00000055044	0.067114	5.33058	2.03064	0.0434865	0.0581416	2.01901	Not DE
ENSG00000055070	-0.183299	3.44098	-6.19191	2.04669e-09	5.82322e-09	-5.99406	LIV DET
ENSG00000055118	0.275154	2.45172	6.39104	3.72917e-10	1.12858e-09	6.26496	PM DET
ENSG00000055130	0.171349	6.69633	13.176	1.96421e-31	3.04857e-30	11.6632	PM DET
ENSG00000055147	0.152094	4.11663	3.70848	0.000231517	0.000412166	3.68188	PM DET
ENSG00000055163	0.0413783	6.83428	0.992858	0.321376	0.368933	0.991634	Not DE
ENSG00000055208	0.0215274	6.86026	0.800645	0.423794	0.473323	0.799856	Not DE
ENSG00000055211	0.163437	4.58814	4.67288	4.2084e-06	8.94231e-06	4.60082	PM DET
ENSG00000055332	-0.0647797	5.19583	-2.71071	0.00705471	0.0105292	-2.69425	LIV DET
ENSG00000055483	0.682612	5.17165	9.7991	7.2036e-21	4.96275e-20	9.37072	PM DET
ENSG00000055609	-0.062486	8.20293	-2.32824	0.0204768	0.0287313	-2.3175	LIV DET
ENSG00000055813	-0.084316	7.69317	-2.51017	0.0123767	0.0178932	-2.50122	LIV DET
ENSG00000055917	0.0158328	7.455	0.78358	0.433651	0.483015	0.782959	Not DE
ENSG00000055950	-0.146355	3.08232	-2.08773	0.0373188	0.0503682	-2.08226	Not DE
ENSG00000055955	-0.561096	0.84355	-3.91299	0.00010352	0.000191314	-3.88219	LIV DET
ENSG00000056050	-0.00639094	3.66039	-0.301425	0.763253	0.794615	-0.301212	Not DE
ENSG00000056097	-0.302098	7.1163	-17.3715	7.17296e-48	4.51111e-46	-14.5359	LIV DET
ENSG00000056277	-0.309227	3.88152	-13.7359	1.14378e-36	2.66554e-35	-12.6483	LIV DET
ENSG00000056291	-0.612033	3.07222	-3.57554	0.000391004	0.000678241	-3.54608	LIV DET
ENSG00000056487	0.778719	4.82806	13.1315	7.22621e-33	1.25191e-31	11.9411	PM DET
ENSG00000056558	0.505896	2.85586	13.3994	1.65403e-34	3.26188e-33	12.2513	PM DET
ENSG00000056586	-0.214462	5.52232	-11.1651	4.88008e-26	5.09192e-25	-10.5538	LIV DET
ENSG00000056736	0.933708	2.56404	14.2059	3.23549e-38	8.62608e-37	12.9254	PM DET
ENSG00000056972	1.09085	2.39749	14.45	3.61881e-39	1.08023e-37	13.0928	PM DET
ENSG00000056998	0.410046	2.96488	5.45783	8.13044e-08	2.0181e-07	5.36421	PM DET
ENSG00000057019	-0.104935	5.44272	-2.9912	0.00294405	0.00460799	-2.97352	LIV DET
ENSG00000057252	0.260805	3.99005	9.0876	3.9332e-18	2.20211e-17	8.68071	PM DET
ENSG00000057294	0.159749	2.42908	1.63182	0.103393	0.130041	1.62862	Not DE
ENSG00000057468	0.576711	4.27324	7.66219	1.11875e-13	4.45928e-13	7.42607	PM DET
ENSG00000057593	-0.116708	-1.90174	-1.34316	0.179819	0.217066	-1.34131	Not DE
ENSG00000057608	0.274046	5.38073	11.1209	8.34694e-26	8.52711e-25	10.5032	PM DET
ENSG00000057657	0.399728	2.9218	4.39277	1.44452e-05	2.91584e-05	4.33698	PM DET
ENSG00000057663	-0.222238	6.72735	-10.4084	1.05931e-22	8.46087e-22	-9.80615	LIV DET
ENSG00000057704	-0.0879287	5.19535	-1.97309	0.0492118	0.0652528	-1.96675	Not DE
ENSG00000057757	0.0172603	2.56132	0.593152	0.553343	0.599943	0.592758	Not DE
ENSG00000057935	-0.137794	6.84534	-6.24422	9.01181e-10	2.63947e-09	-6.126	LIV DET
ENSG00000058056	0.103624	5.47047	1.70956	0.0879569	0.111952	1.70628	Not DE
ENSG00000058063	0.0559345	6.63712	2.05557	0.0404565	0.054331	2.04906	Not DE
ENSG00000058091	-0.211646	8.39772	-5.63972	2.83941e-08	7.33252e-08	-5.55106	LIV DET
ENSG00000058262	-0.102301	3.13366	-3.98299	7.80864e-05	0.000146468	-3.9502	LIV DET
ENSG00000058272	-0.0156256	7.79916	-0.515421	0.606565	0.650701	-0.514982	Not DE
ENSG00000058335	0.265901	6.19523	4.37831	1.54167e-05	3.10239e-05	4.32265	PM DET
ENSG00000058404	-0.0459668	6.28181	-0.737851	0.460944	0.510071	-0.737293	Not DE
ENSG00000058453	0.316094	5.29394	6.65422	9.23639e-11	2.92081e-10	6.47895	PM DET
ENSG00000058600	-0.0710336	4.4368	-2.04532	0.0420693	0.0563748	-2.03283	Not DE
ENSG00000058668	0.777914	5.78795	21.5199	1.10158e-69	5.74699e-67	17.6455	PM DET
ENSG00000058673	0.395825	5.81064	5.1197	4.58179e-07	1.06582e-06	5.04305	PM DET
ENSG00000058729	-0.204161	2.95725	-7.4953	2.97057e-13	1.14048e-12	-7.29572	LIV DET
ENSG00000058799	0.282947	3.76579	13.031	5.51585e-33	9.62862e-32	11.9635	PM DET
ENSG00000058804	-0.145516	4.13264	-6.92499	3.0493e-11	1.00181e-10	-6.64417	LIV DET
ENSG00000058866	0.623091	7.32379	13.3415	6.65436e-34	1.25721e-32	12.1379	PM DET
ENSG00000059122	-0.268705	4.21212	-3.46075	0.000591912	0.00100424	-3.43529	LIV DET
ENSG00000059145	1.06702	3.97227	11.1031	1.04041e-24	9.71631e-24	10.2624	PM DET
ENSG00000059377	0.674167	4.61364	13.2878	8.4226e-35	1.70045e-33	12.3059	PM DET
ENSG00000059378	0.380872	3.07211	5.5076	6.43436e-08	1.61263e-07	5.40629	PM DET
ENSG00000059573	-0.130656	3.76814	-2.2811	0.0229554	0.0319746	-2.27418	LIV DET
ENSG00000059588	-0.804483	6.8399	-12.4626	1.65148e-30	2.39783e-29	-11.4806	LIV DET
ENSG00000059691	0.314547	5.08997	7.90445	4.08847e-14	1.67582e-13	7.55815	PM DET
ENSG00000059728	0.419687	5.64101	12.7541	6.09436e-31	9.18555e-30	11.5665	PM DET
ENSG00000059758	0.326511	7.36309	7.73662	7.48301e-14	3.01197e-13	7.47911	PM DET
ENSG00000059769	0.243733	2.98053	3.96863	8.30823e-05	0.00015542	3.93533	PM DET
ENSG00000059804	2.133	3.32732	19.3518	1.66073e-61	3.77255e-59	16.5478	PM DET
ENSG00000059915	0.176232	4.05572	4.01994	6.706e-05	0.000126644	3.98648	PM DET
ENSG00000060069	0.247518	4.55662	9.97093	4.56761e-21	3.19566e-20	9.41869	PM DET
ENSG00000060138	2.01512	2.90831	15.0691	4.57177e-42	1.73463e-40	13.5903	PM DET
ENSG00000060140	-0.54856	3.97168	-8.96802	5.73991e-18	3.17723e-17	-8.63761	LIV DET
ENSG00000060237	0.0304419	7.67079	1.20542	0.228788	0.270852	1.20349	Not DE
ENSG00000060339	-0.0888721	6.21349	-4.00925	7.00363e-05	0.000132015	-3.97616	LIV DET
ENSG00000060491	0.137546	2.77517	3.2816	0.00112512	0.00184942	3.25721	PM DET
ENSG00000060558	0.636832	0.112375	7.87684	2.79516e-14	1.15734e-13	7.60747	PM DET
ENSG00000060642	0.0744702	2.5429	2.83698	0.00474142	0.00722993	2.8241	PM DET
ENSG00000060656	0.653917	4.80545	11.4579	2.12002e-26	2.27194e-25	10.6318	PM DET
ENSG00000060688	-0.0019167	5.03195	-0.0692946	0.944793	0.953641	-0.0692476	Not DE
ENSG00000060709	-0.0335795	7.31861	-0.556986	0.577782	0.62326	-0.556628	Not DE
ENSG00000060718	-0.455719	5.80879	-9.115	3.39623e-18	1.91455e-17	-8.69738	LIV DET
ENSG00000060749	0.0379552	6.13952	2.51553	0.0123531	0.0178624	2.50189	PM DET
ENSG00000060762	-0.120787	5.1724	-4.59233	5.81023e-06	1.21725e-05	-4.53318	LIV DET
ENSG00000060971	-0.294019	3.51925	-8.61979	1.35569e-16	6.70396e-16	-8.26858	LIV DET
ENSG00000060982	-0.182504	5.07637	-4.9927	8.95132e-07	2.02481e-06	-4.91339	LIV DET
ENSG00000061273	0.681615	4.08148	11.2413	1.14037e-24	1.06324e-23	10.2536	PM DET
ENSG00000061337	-0.475802	4.50486	-9.12067	3.54064e-18	1.99107e-17	-8.69266	LIV DET
ENSG00000061455	0.230986	2.5464	2.63167	0.00878671	0.0129635	2.62024	PM DET
ENSG00000061492	-0.904396	-2.43846	-8.42152	3.93958e-16	1.87698e-15	-8.14041	LIV DET
ENSG00000061656	-0.317038	-0.706212	-3.89344	0.000116443	0.000213854	-3.8535	LIV DET
ENSG00000061676	0.15116	7.54352	4.6561	4.11871e-06	8.76229e-06	4.6053	PM DET
ENSG00000061794	-0.0495718	4.26648	-2.93713	0.00352814	0.00546924	-2.91753	LIV DET
ENSG00000061918	0.0132403	4.95123	0.547003	0.584616	0.629656	0.546655	Not DE
ENSG00000061936	0.351965	6.43641	6.91579	1.64644e-11	5.53595e-11	6.73437	PM DET
ENSG00000061938	0.0571652	5.55214	1.70781	0.0885724	0.112654	1.70298	Not DE
ENSG00000061987	-0.241086	7.85688	-10.071	7.63347e-22	5.68917e-21	-9.60476	LIV DET
ENSG00000062038	0.288743	3.2152	7.38385	1.66737e-12	6.05513e-12	7.0598	PM DET
ENSG00000062096	-0.644393	0.9513	-9.95038	1.93905e-19	1.20528e-18	-9.01666	LIV DET
ENSG00000062194	-0.0596973	6.5811	-2.20338	0.0280156	0.0385875	-2.19707	LIV DET
ENSG00000062282	-0.0118672	1.77419	-0.207	0.836113	0.859708	-0.206867	Not DE
ENSG00000062370	-0.55567	3.52797	-18.3839	2.8798e-58	4.79027e-56	-16.0925	LIV DET
ENSG00000062485	-0.343657	3.90075	-10.3235	3.33722e-22	2.57066e-21	-9.68963	LIV DET
ENSG00000062524	0.28574	-1.25711	1.83813	0.066703	0.086536	1.83367	Not DE
ENSG00000062598	-0.00424252	5.50856	-0.15205	0.879209	0.897507	-0.151973	Not DE
ENSG00000062650	-0.0648909	6.16525	-4.58695	6.19676e-06	1.2948e-05	-4.51956	LIV DET
ENSG00000062716	0.585749	6.63223	9.35609	3.67928e-19	2.24383e-18	8.9462	PM DET
ENSG00000062725	0.162851	6.298	6.28102	9.78144e-10	2.85302e-09	6.11294	PM DET
ENSG00000062822	0.980677	1.15194	14.5405	1.0938e-39	3.45366e-38	13.1834	PM DET
ENSG00000063015	0.0759107	3.01174	1.22814	0.220401	0.261652	1.22546	Not DE
ENSG00000063046	-0.281597	4.94981	-9.48917	9.38171e-20	5.97385e-19	-9.09589	LIV DET
ENSG00000063127	0.346595	2.63325	7.91133	2.50595e-14	1.04116e-13	7.62158	PM DET
ENSG00000063169	0.386665	5.8437	13.0688	4.24367e-32	6.92349e-31	11.793	PM DET
ENSG00000063176	0.0829608	2.70623	1.95137	0.0516631	0.0682862	1.94593	Not DE
ENSG00000063177	-0.417165	-0.490464	-1.7077	0.0883029	0.112342	-1.70442	Not DE
ENSG00000063180	-0.342263	2.52588	-7.23219	1.76291e-12	6.38491e-12	-7.05206	LIV DET
ENSG00000063241	0.0350327	0.0521138	0.558611	0.576725	0.622238	0.558174	Not DE
ENSG00000063244	0.640334	3.54828	11.6454	4.21735e-27	4.76892e-26	10.7813	PM DET
ENSG00000063245	0.253885	2.90526	3.39848	0.000739954	0.001244	3.37433	PM DET
ENSG00000063322	0.116017	2.35039	3.74178	0.000203489	0.000364303	3.71464	PM DET
ENSG00000063438	1.02035	-1.49841	3.38091	0.000805117	0.00134793	3.35103	PM DET
ENSG00000063587	-0.0575669	2.6755	-1.4641	0.14394	0.176777	-1.46128	Not DE
ENSG00000063601	-0.281215	5.91435	-8.413	5.7695e-16	2.70781e-15	-8.09409	LIV DET
ENSG00000063660	-0.426523	4.70229	-6.8086	2.78432e-11	9.17515e-11	-6.65755	LIV DET
ENSG00000063761	0.1111	5.10404	2.70203	0.0071775	0.0107021	2.68849	PM DET
ENSG00000063854	0.141106	4.36847	4.52351	8.10106e-06	1.67471e-05	4.4625	PM DET
ENSG00000063978	-0.109862	5.45275	-5.89958	7.66863e-09	2.08472e-08	-5.77558	LIV DET
ENSG00000064012	0.227517	1.50041	2.6249	0.00898743	0.0132443	2.61253	PM DET
ENSG00000064042	0.000107951	9.48206	0.00420178	0.99665	0.997127	0.00419917	Not DE
ENSG00000064102	-0.44542	3.98111	-13.4571	3.14531e-34	6.10317e-33	-12.199	LIV DET
ENSG00000064115	-0.304071	5.68871	-10.8015	3.98736e-23	3.28535e-22	-9.9043	LIV DET
ENSG00000064199	-0.47154	1.04723	-11.1133	7.64644e-26	7.8464e-25	-10.5115	LIV DET
ENSG00000064205	0.776752	-2.34223	6.08882	2.75323e-09	7.74896e-09	5.94567	PM DET
ENSG00000064225	0.0358479	6.54308	0.728472	0.466727	0.515604	0.727814	Not DE
ENSG00000064270	-0.310327	3.3262	-4.74295	2.93189e-06	6.32474e-06	-4.67553	LIV DET
ENSG00000064300	0.969772	-1.35941	6.93004	2.044e-11	6.81879e-11	6.70285	PM DET
ENSG00000064309	-0.200201	5.6975	-4.15948	3.81928e-05	7.39781e-05	-4.11815	LIV DET
ENSG00000064313	-0.252689	5.9358	-11.1267	2.63568e-25	2.58887e-24	-10.3942	LIV DET
ENSG00000064393	0.120392	7.51124	3.27128	0.00114387	0.00187917	3.25252	PM DET
ENSG00000064419	0.00857519	6.1061	0.61651	0.537834	0.58509	0.616091	Not DE
ENSG00000064489	0.31376	2.31343	6.31715	5.86777e-10	1.7486e-09	6.19394	PM DET
ENSG00000064490	0.542561	0.514202	7.57042	3.08992e-13	1.18393e-12	7.29042	PM DET
ENSG00000064545	0.26545	2.72425	4.24357	2.72318e-05	5.35423e-05	4.19546	PM DET
ENSG00000064547	0.52423	-1.64292	5.48206	6.72639e-08	1.68251e-07	5.39833	PM DET
ENSG00000064601	0.674328	0.53829	6.83606	2.40145e-11	7.96494e-11	6.67926	PM DET
ENSG00000064607	0.138731	5.37257	2.08712	0.0373876	0.0504516	2.08151	Not DE
ENSG00000064651	-0.469604	7.45091	-15.6658	1.30187e-43	5.50357e-42	-13.8483	LIV DET
ENSG00000064652	-0.11107	6.20358	-4.64491	4.59496e-06	9.72902e-06	-4.58248	LIV DET
ENSG00000064655	0.53794	4.87098	7.62659	1.62099e-13	6.36718e-13	7.37683	PM DET
ENSG00000064666	0.283131	-1.83877	2.33205	0.0202071	0.0283859	2.32248	PM DET
ENSG00000064687	0.00767981	1.13924	0.0974371	0.922423	0.934372	0.097382	Not DE
ENSG00000064692	-0.197715	4.86139	-3.52993	0.000461736	0.00079442	-3.50202	LIV DET
ENSG00000064703	-0.284359	1.81822	-7.96985	1.06967e-14	4.57674e-14	-7.73069	LIV DET
ENSG00000064726	-0.0647784	5.30111	-3.04212	0.00247153	0.00390596	-3.0268	LIV DET
ENSG00000064763	-0.227611	6.4728	-5.66749	2.4405e-08	6.34662e-08	-5.57746	LIV DET
ENSG00000064787	-0.36401	6.81475	-5.9627	4.63794e-09	1.28054e-08	-5.85967	LIV DET
ENSG00000064886	1.08412	-2.5879	4.84261	1.76929e-06	3.89958e-06	4.77813	PM DET
ENSG00000064932	0.524448	2.75532	7.46259	5.85564e-13	2.19814e-12	7.2038	PM DET
ENSG00000064933	-0.0595787	5.90591	-2.60967	0.00942787	0.0138578	-2.59614	LIV DET
ENSG00000064961	0.651551	-1.18929	6.51804	2.05726e-10	6.35249e-10	6.357	PM DET
ENSG00000064989	-0.146854	4.29626	-3.29762	0.00105795	0.00174526	-3.27464	LIV DET
ENSG00000064995	-0.50822	4.03902	-13.3472	3.56609e-34	6.89054e-33	-12.1888	LIV DET
ENSG00000064999	0.274533	7.314	11.4878	1.42385e-26	1.54464e-25	10.6688	PM DET
ENSG00000065000	0.143531	4.67471	4.34494	1.77767e-05	3.55797e-05	4.29113	PM DET
ENSG00000065029	0.596696	4.00242	7.51093	3.16301e-13	1.21072e-12	7.28727	PM DET
ENSG00000065054	-0.545559	0.774651	-8.95176	1.07876e-17	5.84032e-17	-8.56521	LIV DET
ENSG00000065057	-0.335205	1.32807	-9.57575	1.61857e-19	1.01155e-18	-9.03644	LIV DET
ENSG00000065060	-0.0290815	4.91019	-1.46949	0.142464	0.175152	-1.46668	Not DE
ENSG00000065135	-0.0589103	4.95625	-3.86852	0.000130568	0.000238591	-3.82539	LIV DET
ENSG00000065150	0.345373	4.87282	9.19002	3.26354e-18	1.84156e-17	8.70191	PM DET
ENSG00000065154	0.0524948	3.89749	1.555	0.120892	0.150484	1.55104	Not DE
ENSG00000065183	-0.276664	3.10153	-11.125	7.4995e-26	7.70251e-25	-10.5133	LIV DET
ENSG00000065243	0.0209439	6.99619	1.31052	0.190875	0.229363	1.308	Not DE
ENSG00000065268	0.356142	0.841751	5.79578	1.4094e-08	3.74323e-08	5.67224	PM DET
ENSG00000065308	0.352961	4.02716	10.6394	3.33125e-23	2.7676e-22	9.92226	PM DET
ENSG00000065320	-0.0658351	2.90283	-1.06916	0.285623	0.331487	-1.06777	Not DE
ENSG00000065325	-0.345969	1.45751	-2.76944	0.00588784	0.00887545	-2.75396	LIV DET
ENSG00000065357	0.309907	3.58799	5.25872	2.64088e-07	6.27227e-07	5.14742	PM DET
ENSG00000065361	-0.0448382	3.60253	-0.430311	0.667161	0.706918	-0.430048	Not DE
ENSG00000065413	-0.243813	7.46261	-4.43282	1.14012e-05	2.32377e-05	-4.38873	LIV DET
ENSG00000065427	-0.241258	2.44632	-10.9759	2.93687e-25	2.86632e-24	-10.3839	LIV DET
ENSG00000065457	0.221003	2.96613	4.96062	9.70944e-07	2.18961e-06	4.89744	PM DET
ENSG00000065485	0.283392	4.38808	6.15202	1.81618e-09	5.19442e-09	6.01345	PM DET
ENSG00000065491	-0.0285144	5.00708	-2.11884	0.0347574	0.0471434	-2.11117	LIV DET
ENSG00000065518	0.0542821	3.68137	1.724	0.0853829	0.108898	1.72027	Not DE
ENSG00000065526	0.0210749	6.20982	0.502276	0.61577	0.659251	0.501855	Not DE
ENSG00000065534	0.31476	4.77571	4.68626	4.15379e-06	8.83118e-06	4.60354	PM DET
ENSG00000065548	-0.0806712	4.36871	-2.80978	0.00520554	0.00789672	-2.79403	LIV DET
ENSG00000065559	0.234353	7.65785	5.66493	2.58323e-08	6.69732e-08	5.56757	PM DET
ENSG00000065600	-0.151023	4.32389	-2.12268	0.0342624	0.0465325	-2.11697	LIV DET
ENSG00000065609	-0.208928	7.50135	-6.6989	5.57874e-11	1.79834e-10	-6.55461	LIV DET
ENSG00000065613	-0.241645	5.36916	-8.98297	5.25601e-18	2.9201e-17	-8.64767	LIV DET
ENSG00000065615	0.118283	5.88796	6.21226	1.32353e-09	3.82639e-09	6.06451	PM DET
ENSG00000065618	-0.900059	-2.65926	-3.12708	0.00186631	0.00299344	-3.11072	LIV DET
ENSG00000065621	0.15339	4.77639	3.22117	0.00136978	0.00223145	3.20094	PM DET
ENSG00000065665	-0.14935	5.68837	-7.96975	1.78629e-14	7.50995e-14	-7.66515	LIV DET
ENSG00000065675	-0.18873	4.30181	-4.02777	6.51217e-05	0.000123126	-3.99344	LIV DET
ENSG00000065717	-0.152204	2.01728	-1.72649	0.084952	0.10838	-1.72265	Not DE
ENSG00000065802	0.387153	3.21777	3.53657	0.000448545	0.000773057	3.50974	PM DET
ENSG00000065809	-0.218926	6.53773	-2.9612	0.00321124	0.00500163	-2.94676	LIV DET
ENSG00000065833	-0.133216	6.51352	-4.46414	9.91497e-06	2.03249e-05	-4.41902	LIV DET
ENSG00000065882	0.284	6.87154	8.29311	1.58712e-15	7.22579e-15	7.96997	PM DET
ENSG00000065883	-0.186576	7.69594	-9.23603	6.904e-19	4.11533e-18	-8.87643	LIV DET
ENSG00000065911	1.11925	1.0629	12.599	1.77747e-31	2.76435e-30	11.6717	PM DET
ENSG00000065923	-0.314573	4.70561	-7.24186	2.21858e-12	7.96116e-12	-7.02001	LIV DET
ENSG00000065970	-0.0397667	2.33368	-1.44818	0.148445	0.181853	-1.44504	Not DE
ENSG00000065978	0.187485	4.53042	8.02628	6.99905e-15	3.03654e-14	7.7845	PM DET
ENSG00000065989	0.133875	3.80341	2.64185	0.00850034	0.0125589	2.63152	PM DET
ENSG00000066027	0.026467	6.0764	1.15208	0.250075	0.293483	1.15017	Not DE
ENSG00000066032	-0.150264	10.989	-3.4384	0.000633596	0.00107227	-3.41681	LIV DET
ENSG00000066044	0.186348	4.40369	5.96996	6.75277e-09	1.84404e-08	5.79696	PM DET
ENSG00000066056	-0.709462	1.05528	-7.08579	5.45425e-12	1.89614e-11	-6.89322	LIV DET
ENSG00000066084	0.135005	8.38986	3.77525	0.000190024	0.000341822	3.73192	PM DET
ENSG00000066117	0.150966	3.37933	4.81744	2.07407e-06	4.53994e-06	4.74607	PM DET
ENSG00000066135	-0.306873	5.3116	-12.0799	1.24848e-29	1.69279e-28	-11.3044	LIV DET
ENSG00000066136	-0.00846789	5.96311	-0.290435	0.771602	0.802252	-0.290281	Not DE
ENSG00000066185	-0.0459543	0.372061	-1.03998	0.299134	0.345822	-1.03829	Not DE
ENSG00000066248	0.115381	5.46031	1.68532	0.0925567	0.117331	1.68206	Not DE
ENSG00000066294	-0.0486135	0.580302	-0.627601	0.530619	0.578145	-0.627061	Not DE
ENSG00000066322	-0.466623	2.53376	-10.9207	1.94791e-24	1.78044e-23	-10.2017	LIV DET
ENSG00000066336	1.26455	1.18613	17.0408	1.68956e-50	1.32821e-48	14.9446	PM DET
ENSG00000066379	-0.186407	-0.289482	-3.94696	9.06513e-05	0.000168713	-3.91434	LIV DET
ENSG00000066382	-0.244199	6.83965	-6.6442	1.26465e-10	3.96314e-10	-6.43136	LIV DET
ENSG00000066422	-0.0913571	3.9052	-4.97449	8.96313e-07	2.02708e-06	-4.91314	LIV DET
ENSG00000066427	-0.125512	5.13147	-8.91965	8.65575e-18	4.72853e-17	-8.59055	LIV DET
ENSG00000066455	-0.203759	4.4371	-12.6422	5.62663e-32	9.07654e-31	-11.7692	LIV DET
ENSG00000066468	-0.117831	7.49675	-2.48216	0.0133854	0.0192641	-2.47335	LIV DET
ENSG00000066557	-0.113482	5.43889	-6.314	5.9943e-10	1.78468e-09	-6.19058	LIV DET
ENSG00000066583	-0.246993	1.66565	-6.76156	4.55183e-11	1.47722e-10	-6.5849	LIV DET
ENSG00000066629	0.00277082	6.30937	0.0612476	0.951197	0.959094	0.0612034	Not DE
ENSG00000066651	0.111051	8.00635	5.31579	1.66288e-07	4.01932e-07	5.23355	PM DET
ENSG00000066654	-0.387432	3.96353	-16.1078	1.81283e-47	1.09509e-45	-14.4723	LIV DET
ENSG00000066697	-0.362533	2.85788	-9.57327	1.05596e-19	6.69229e-19	-9.08303	LIV DET
ENSG00000066735	-0.29099	0.228763	-4.05223	6.10496e-05	0.000115827	-4.00872	LIV DET
ENSG00000066739	0.0623766	6.65007	2.15459	0.0316617	0.0432462	2.14866	PM DET
ENSG00000066777	0.0656608	7.15665	4.15082	3.8873e-05	7.52702e-05	4.11408	PM DET
ENSG00000066827	0.344207	5.56783	8.62834	1.73201e-16	8.48449e-16	8.23931	PM DET
ENSG00000066855	0.245737	4.88755	5.06348	6.21189e-07	1.42551e-06	4.98451	PM DET
ENSG00000066923	0.350349	0.622133	3.08445	0.00217116	0.0034517	3.06576	PM DET
ENSG00000066926	0.352503	4.88544	12.0919	5.32241e-29	6.93787e-28	11.1764	PM DET
ENSG00000066933	-0.0944602	7.69336	-3.30601	0.00101343	0.00167627	-3.28677	LIV DET
ENSG00000067048	0.292424	0.44759	4.34254	1.7046e-05	3.41859e-05	4.30044	PM DET
ENSG00000067057	0.926866	5.88512	14.1666	5.72851e-38	1.50112e-36	12.8814	PM DET
ENSG00000067064	0.17026	3.37939	3.68883	0.00025233	0.000447449	3.65988	PM DET
ENSG00000067066	0.614857	4.30731	8.36533	5.86406e-16	2.7505e-15	8.09211	PM DET
ENSG00000067082	0.349816	2.61739	7.40797	5.54677e-13	2.08492e-12	7.21118	PM DET
ENSG00000067113	0.0280884	7.30868	0.946424	0.344748	0.393003	0.944826	Not DE
ENSG00000067141	0.117319	8.06915	5.00244	9.24162e-07	2.0876e-06	4.90714	PM DET
ENSG00000067167	0.0922518	4.88132	5.26881	2.51228e-07	5.98417e-07	5.15678	PM DET
ENSG00000067177	0.033073	3.44822	0.854225	0.393473	0.442537	0.853336	Not DE
ENSG00000067182	1.07945	2.0504	17.9286	1.53257e-53	1.5991e-51	15.4042	PM DET
ENSG00000067191	-0.32529	3.78841	-5.62746	3.43395e-08	8.82021e-08	-5.51774	LIV DET
ENSG00000067208	-0.00443976	7.80042	-0.209858	0.833892	0.857846	-0.209713	Not DE
ENSG00000067221	-0.15112	1.79171	-3.7376	0.000207468	0.000370992	-3.70975	LIV DET
ENSG00000067225	0.658083	4.88038	17.48	1.02933e-50	8.29063e-49	14.9776	PM DET
ENSG00000067248	-0.134365	5.05187	-8.01336	7.68734e-15	3.32322e-14	-7.77263	LIV DET
ENSG00000067334	-0.190878	1.8135	-4.74748	2.76782e-06	5.98374e-06	-4.68734	LIV DET
ENSG00000067365	0.684414	3.32221	12.3593	1.03807e-29	1.41586e-28	11.3206	PM DET
ENSG00000067369	-0.269314	6.28132	-9.50057	2.45669e-19	1.5184e-18	-8.9907	LIV DET
ENSG00000067445	-0.0120307	3.01231	-0.246644	0.805285	0.83196	-0.246513	Not DE
ENSG00000067533	-0.0746108	3.96669	-2.84164	0.00469538	0.0071659	-2.82722	LIV DET
ENSG00000067560	0.044607	4.53768	1.9605	0.050485	0.0668252	1.95583	Not DE
ENSG00000067596	0.170981	5.38574	5.75489	1.4997e-08	3.97112e-08	5.6616	PM DET
ENSG00000067601	-0.307096	6.58827	-10.4393	1.1809e-22	9.41234e-22	-9.79518	LIV DET
ENSG00000067606	0.225143	6.26958	4.3726	1.48903e-05	3.00121e-05	4.3303	PM DET
ENSG00000067646	-0.205393	0.776565	-2.23248	0.0262318	0.0362567	-2.22276	LIV DET
ENSG00000067704	-0.0717133	4.67256	-2.56039	0.0108602	0.0158313	-2.54717	LIV DET
ENSG00000067715	-0.25773	10.5678	-3.96473	8.40802e-05	0.00015712	-3.93246	LIV DET
ENSG00000067798	-0.0836578	10.5913	-2.73011	0.00658457	0.0098732	-2.71716	LIV DET
ENSG00000067829	-0.174203	2.97476	-6.10986	2.2175e-09	6.28818e-09	-5.98102	LIV DET
ENSG00000067836	0.171071	0.448135	1.76379	0.0783706	0.100469	1.76022	Not DE
ENSG00000067840	0.317721	2.87533	3.96388	8.96965e-05	0.000167017	3.9169	PM DET
ENSG00000067842	0.389881	4.43208	6.23371	9.6107e-10	2.80536e-09	6.11574	PM DET
ENSG00000067900	0.149008	6.7726	8.43462	3.45787e-16	1.65469e-15	8.15618	PM DET
ENSG00000067955	0.386936	5.52275	12.5708	1.1738e-30	1.7206e-29	11.5101	PM DET
ENSG00000067992	0.0294056	5.6099	0.915306	0.360467	0.409205	0.914475	Not DE
ENSG00000068001	-0.128774	-0.495063	-1.40481	0.160696	0.195639	-1.40273	Not DE
ENSG00000068024	0.433959	8.07268	9.16156	3.46831e-18	1.95374e-17	8.695	PM DET
ENSG00000068028	0.219378	2.52777	7.33967	1.11516e-12	4.1043e-12	7.11549	PM DET
ENSG00000068078	-0.549629	2.92469	-4.80156	2.07322e-06	4.5385e-06	-4.74615	LIV DET
ENSG00000068079	-0.0146337	-0.54315	-0.193265	0.846846	0.869148	-0.193144	Not DE
ENSG00000068097	0.254509	3.919	6.71184	7.0156e-11	2.24263e-10	6.52032	PM DET
ENSG00000068120	-0.411683	0.0571287	-5.14957	3.75298e-07	8.80516e-07	-5.08108	LIV DET
ENSG00000068137	0.375858	0.798332	4.75885	2.66927e-06	5.77831e-06	4.69475	PM DET
ENSG00000068305	-0.218085	8.26116	-9.79827	2.27237e-20	1.50802e-19	-9.2487	LIV DET
ENSG00000068308	0.317561	4.44139	12.9515	2.52511e-33	4.5569e-32	12.0282	PM DET
ENSG00000068323	0.567821	2.47094	14.8432	2.11097e-39	6.4696e-38	13.1337	PM DET
ENSG00000068354	0.0837761	2.82935	4.19746	3.19167e-05	6.23106e-05	4.15934	PM DET
ENSG00000068366	-0.0618475	6.02966	-2.45845	0.0143671	0.0205968	-2.44795	LIV DET
ENSG00000068383	0.549576	6.30008	12.9004	6.52685e-32	1.04626e-30	11.7567	PM DET
ENSG00000068394	0.165717	1.93059	6.15583	1.95888e-09	5.58445e-09	6.00118	PM DET
ENSG00000068400	0.230946	4.24282	8.57829	2.59033e-16	1.25181e-15	8.19101	PM DET
ENSG00000068438	0.24306	2.07411	5.82691	1.23029e-08	3.28539e-08	5.69548	PM DET
ENSG00000068489	0.060412	0.604682	1.1699	0.242682	0.285798	1.16831	Not DE
ENSG00000068615	-0.0693458	6.08922	-1.86909	0.0621881	0.081128	-1.86495	Not DE
ENSG00000068650	0.689262	6.6026	14.3715	2.51428e-38	6.78205e-37	12.9448	PM DET
ENSG00000068654	-0.221492	5.01004	-6.34823	4.92223e-10	1.47564e-09	-6.22156	LIV DET
ENSG00000068697	0.103797	2.89448	4.4578	1.11346e-05	2.27235e-05	4.39388	PM DET
ENSG00000068724	0.300009	6.19924	8.50991	3.8869e-16	1.85304e-15	8.14203	PM DET
ENSG00000068745	-0.120961	5.1152	-4.53049	7.33956e-06	1.52154e-05	-4.4836	LIV DET
ENSG00000068781	0.844716	2.47547	9.14563	1.99166e-18	1.14411e-17	8.75776	PM DET
ENSG00000068784	0.0439788	5.64342	1.34929	0.178176	0.21523	1.34639	Not DE
ENSG00000068796	-0.00180471	6.21847	-0.0626383	0.950086	0.958163	-0.0625992	Not DE
ENSG00000068831	0.00107542	2.3722	0.0162977	0.987005	0.989034	0.016288	Not DE
ENSG00000068878	0.113472	7.15864	3.70541	0.000241871	0.000429866	3.67072	PM DET
ENSG00000068885	-0.346549	5.37589	-8.90981	9.2312e-18	5.03331e-17	-8.58315	LIV DET
ENSG00000068903	0.522516	4.38428	13.7606	5.4502e-36	1.20762e-34	12.525	PM DET
ENSG00000068912	0.0537036	3.9072	2.702	0.00721423	0.0107555	2.68679	PM DET
ENSG00000068971	-0.0520847	3.06326	-1.4956	0.135509	0.167237	-1.49273	Not DE
ENSG00000068976	-0.342484	1.00503	-2.77848	0.00570793	0.00861784	-2.7641	LIV DET
ENSG00000069020	-0.183445	8.83987	-6.57146	1.51719e-10	4.72681e-10	-6.40364	LIV DET
ENSG00000069122	-1.04437	4.12696	-10.3283	1.62698e-22	1.28209e-21	-9.76274	LIV DET
ENSG00000069188	0.174033	4.83004	3.14989	0.00175714	0.00282757	3.12848	PM DET
ENSG00000069248	-0.191482	5.67829	-8.37835	1.81725e-15	8.23107e-15	-7.95322	LIV DET
ENSG00000069275	-0.148958	6.27648	-8.30689	1.54495e-15	7.04078e-15	-7.9733	LIV DET
ENSG00000069329	-0.056739	4.06813	-1.79732	0.0728774	0.093922	-1.7936	Not DE
ENSG00000069345	-0.138395	2.57541	-6.5259	1.67444e-10	5.20188e-10	-6.38857	LIV DET
ENSG00000069399	0.694208	-0.540266	8.73868	1.01843e-16	5.0811e-16	8.30262	PM DET
ENSG00000069424	0.137865	5.47417	2.41584	0.0160637	0.0228891	2.40746	PM DET
ENSG00000069431	0.458968	4.07622	6.27916	8.6923e-10	2.54927e-09	6.13174	PM DET
ENSG00000069493	0.0915395	4.02662	1.86409	0.06297	0.0820827	1.8594	Not DE
ENSG00000069509	-0.162205	0.81402	-5.28804	1.85988e-07	4.47851e-07	-5.21282	LIV DET
ENSG00000069535	0.122976	5.93409	2.71793	0.00679264	0.0101633	2.70684	PM DET
ENSG00000069667	0.277275	10.2634	9.90473	1.52031e-20	1.02103e-19	9.29157	PM DET
ENSG00000069696	0.146397	-0.0846493	1.83808	0.0666331	0.0864501	1.83414	Not DE
ENSG00000069702	0.39043	5.1113	5.90609	7.32321e-09	1.99507e-08	5.78334	PM DET
ENSG00000069849	0.179501	5.81669	3.67388	0.000268461	0.000474442	3.64397	PM DET
ENSG00000069869	0.460091	4.02655	10.6164	1.49385e-23	1.28144e-22	10.002	PM DET
ENSG00000069943	-0.59571	4.11261	-19.2279	1.46139e-52	1.38051e-50	-15.2578	LIV DET
ENSG00000069956	0.230721	5.33725	10.7284	2.43622e-24	2.21479e-23	10.18	PM DET
ENSG00000069966	-0.163205	5.31063	-4.66615	4.15075e-06	8.82554e-06	-4.60369	LIV DET
ENSG00000069974	0.586557	5.08957	11.9232	9.83585e-29	1.25295e-27	11.1217	PM DET
ENSG00000069998	-0.0260542	3.60962	-0.589765	0.555645	0.602211	-0.589322	Not DE
ENSG00000070010	0.170549	3.34153	7.19582	4.19109e-12	1.47262e-11	6.93058	PM DET
ENSG00000070018	-0.245305	6.42768	-8.89504	2.72175e-17	1.42513e-16	-8.45793	LIV DET
ENSG00000070047	0.0167038	4.79231	0.558859	0.576543	0.62207	0.558441	Not DE
ENSG00000070061	0.00348908	5.31193	0.238034	0.812019	0.838012	0.237822	Not DE
ENSG00000070081	0.113967	5.05049	6.0698	2.9783e-09	8.34658e-09	5.93279	PM DET
ENSG00000070087	-0.409916	4.07355	-13.5916	4.37644e-36	9.79155e-35	-12.5424	LIV DET
ENSG00000070159	-0.0692603	3.88392	-1.18448	0.236775	0.279386	-1.18309	Not DE
ENSG00000070182	0.161972	4.42489	3.03717	0.00251106	0.00396542	3.02201	PM DET
ENSG00000070190	0.023669	0.139392	0.305405	0.760202	0.792122	0.305215	Not DE
ENSG00000070193	0.337756	1.31968	3.33713	0.00092025	0.00153031	3.31384	PM DET
ENSG00000070214	-0.0526555	8.95726	-1.13795	0.25608	0.299975	-1.13571	Not DE
ENSG00000070269	-0.1398	6.27756	-5.68815	2.41991e-08	6.29523e-08	-5.57894	LIV DET
ENSG00000070366	0.125912	6.83134	6.26173	9.98691e-10	2.91037e-09	6.10962	PM DET
ENSG00000070367	0.0560457	5.85098	1.82588	0.0686156	0.0888265	1.82094	Not DE
ENSG00000070371	0.281133	4.2406	3.42309	0.00068745	0.00116015	3.39454	PM DET
ENSG00000070388	0.123131	0.303126	2.11958	0.0345249	0.0468613	2.11389	PM DET
ENSG00000070404	0.227587	-1.78	1.59737	0.110815	0.138844	1.59454	Not DE
ENSG00000070413	0.116133	5.75803	4.55446	6.9606e-06	1.44742e-05	4.49489	PM DET
ENSG00000070423	-0.0566975	1.62871	-1.26115	0.208027	0.248248	-1.25901	Not DE
ENSG00000070444	0.156687	2.45126	3.52823	0.000456991	0.000786669	3.50478	PM DET
ENSG00000070476	0.216789	6.43825	12.952	3.1203e-32	5.1235e-31	11.8188	PM DET
ENSG00000070495	0.374512	3.3758	8.39873	5.72135e-16	2.68741e-15	8.09511	PM DET
ENSG00000070501	-0.21308	4.5272	-6.36865	4.26888e-10	1.28604e-09	-6.24387	LIV DET
ENSG00000070526	-1.56046	-0.578832	-16.0034	3.45417e-46	1.83968e-44	-14.2682	LIV DET
ENSG00000070540	-0.0188814	4.10387	-0.579634	0.562489	0.608881	-0.579148	Not DE
ENSG00000070601	-0.152648	2.88382	-4.69327	3.75653e-06	8.02001e-06	-4.62442	LIV DET
ENSG00000070610	-0.33496	3.83424	-11.1248	4.54193e-25	4.37332e-24	-10.3422	LIV DET
ENSG00000070614	0.200555	5.95763	8.09115	4.45841e-15	1.95984e-14	7.84132	PM DET
ENSG00000070669	0.595614	1.10467	3.95593	8.70323e-05	0.000162319	3.92416	PM DET
ENSG00000070718	0.0882291	3.71138	3.13998	0.00178773	0.00287498	3.1234	PM DET
ENSG00000070729	0.507384	0.860462	3.3954	0.00075378	0.00126595	3.36923	PM DET
ENSG00000070731	0.422805	-1.21541	4.50312	8.63943e-06	1.78119e-05	4.44869	PM DET
ENSG00000070756	0.325902	5.10215	14.6723	7.26441e-40	2.32573e-38	13.2142	PM DET
ENSG00000070759	-0.478964	4.2926	-5.95443	4.94928e-09	1.36388e-08	-5.84887	LIV DET
ENSG00000070761	0.104499	3.08846	4.5648	6.31017e-06	1.31718e-05	4.51572	PM DET
ENSG00000070770	-0.0061997	4.62095	-0.378363	0.705318	0.741701	-0.378151	Not DE
ENSG00000070778	-0.122707	4.71999	-5.19968	2.92128e-07	6.91534e-07	-5.12846	LIV DET
ENSG00000070785	-0.10953	5.44655	-5.70089	2.02662e-08	5.30337e-08	-5.60971	LIV DET
ENSG00000070808	-0.106046	7.61492	-1.81098	0.070748	0.0913449	-1.80709	Not DE
ENSG00000070814	0.410593	3.639	7.86189	3.35126e-14	1.38062e-13	7.58397	PM DET
ENSG00000070831	-0.0715121	5.25449	-3.28873	0.00109986	0.00181075	-3.26365	LIV DET
ENSG00000070882	0.00351602	6.7422	0.0847998	0.932471	0.943237	0.0847364	Not DE
ENSG00000070886	0.0966995	0.226135	1.22519	0.221265	0.262623	1.22317	Not DE
ENSG00000070915	1.43176	-0.829869	10.6213	9.68887e-24	8.39276e-23	10.0448	PM DET
ENSG00000070950	0.346058	5.96329	13.0254	6.7605e-33	1.17388e-31	11.9466	PM DET
ENSG00000070961	-0.348422	8.09781	-10.0372	9.37967e-22	6.94326e-21	-9.58352	LIV DET
ENSG00000071051	0.216973	6.45668	8.07583	7.84439e-15	3.38792e-14	7.77007	PM DET
ENSG00000071054	0.313856	8.65114	9.46349	1.14266e-19	7.21587e-19	9.07444	PM DET
ENSG00000071073	0.249321	6.5993	6.5582	1.3395e-10	4.18914e-10	6.42262	PM DET
ENSG00000071082	0.0641206	4.17406	2.56075	0.0108216	0.015777	2.54841	PM DET
ENSG00000071127	0.762883	4.61844	17.4647	8.31889e-50	6.16001e-48	14.838	PM DET
ENSG00000071189	-0.0110572	6.99672	-0.583044	0.560125	0.606551	-0.582655	Not DE
ENSG00000071205	0.178639	5.76821	2.97177	0.0031261	0.00487763	2.95506	PM DET
ENSG00000071242	0.459009	8.87926	18.3654	3.31031e-55	4.22156e-53	15.6502	PM DET
ENSG00000071243	0.107528	3.34207	4.33342	1.91949e-05	3.83113e-05	4.27406	PM DET
ENSG00000071246	0.104197	4.46931	3.48984	0.000540208	0.000921215	3.45998	PM DET
ENSG00000071282	-0.467467	2.6503	-7.61879	2.32302e-13	9.01217e-13	-7.32875	LIV DET
ENSG00000071462	0.402431	2.33284	9.63838	2.7437e-20	1.81399e-19	9.22853	PM DET
ENSG00000071537	0.0805678	5.35538	3.97043	8.57602e-05	0.000160064	3.92771	PM DET
ENSG00000071539	1.31069	-0.0503766	5.47453	7.08342e-08	1.76835e-07	5.38904	PM DET
ENSG00000071553	0.0553605	1.22385	1.39878	0.162491	0.197657	1.39674	Not DE
ENSG00000071564	-0.19492	2.76503	-5.51216	5.65097e-08	1.42313e-07	-5.42951	LIV DET
ENSG00000071575	-0.299729	3.20279	-4.11919	4.6977e-05	9.01034e-05	-4.07018	LIV DET
ENSG00000071626	0.345849	5.27792	8.61307	1.62794e-16	8.00201e-16	8.24673	PM DET
ENSG00000071655	0.768643	2.06803	7.93891	1.36517e-14	5.79466e-14	7.69958	PM DET
ENSG00000071794	-0.0650027	5.80022	-2.80021	0.0053527	0.00810282	-2.785	LIV DET
ENSG00000071859	-0.0520349	2.38104	-1.53325	0.125979	0.15624	-1.53015	Not DE
ENSG00000071889	0.21376	1.73157	5.69243	2.4142e-08	6.2818e-08	5.57935	PM DET
ENSG00000071894	-0.169612	2.21439	-2.99481	0.00292686	0.00458264	-2.97532	LIV DET
ENSG00000071967	0.37248	3.73433	7.79526	6.10077e-14	2.4699e-13	7.5059	PM DET
ENSG00000071991	-0.0186436	4.73201	-0.246871	0.805108	0.831814	-0.246742	Not DE
ENSG00000071994	-0.373821	3.24741	-11.4466	2.80045e-26	2.97535e-25	-10.6058	LIV DET
ENSG00000072041	0.163637	5.45061	2.7184	0.00689292	0.0103026	2.70197	PM DET
ENSG00000072042	-0.259296	3.46486	-5.72622	2.57979e-08	6.68917e-08	-5.5678	LIV DET
ENSG00000072062	0.0520265	3.54051	1.5457	0.123031	0.152914	1.54218	Not DE
ENSG00000072071	0.0307282	5.62157	0.637619	0.524014	0.571925	0.637171	Not DE
ENSG00000072110	0.168281	5.98391	2.75361	0.00610449	0.00918696	2.74212	PM DET
ENSG00000072121	-0.0136638	5.00245	-0.715087	0.474885	0.523658	-0.714554	Not DE
ENSG00000072133	-0.176666	5.57658	-5.28266	1.89666e-07	4.56323e-07	-5.20919	LIV DET
ENSG00000072134	0.0521205	7.33463	1.61995	0.105863	0.132988	1.61707	Not DE
ENSG00000072135	0.180911	4.01966	3.95247	9.04674e-05	0.000168384	3.91483	PM DET
ENSG00000072163	-0.405577	2.29002	-5.17394	3.77375e-07	8.85209e-07	-5.08003	LIV DET
ENSG00000072182	0.311886	1.00676	5.37894	1.25591e-07	3.06892e-07	5.28517	PM DET
ENSG00000072195	0.227681	4.21546	4.41812	1.21777e-05	2.4757e-05	4.37438	PM DET
ENSG00000072201	-0.252977	6.45394	-4.49452	8.68644e-06	1.79057e-05	-4.44753	LIV DET
ENSG00000072210	0.575025	5.22299	11.1983	3.47975e-25	3.38608e-24	10.3677	PM DET
ENSG00000072274	-0.147069	5.09143	-2.20652	0.027837	0.0383529	-2.19958	LIV DET
ENSG00000072310	0.0660016	4.96304	1.14715	0.251977	0.295478	1.14556	Not DE
ENSG00000072315	-0.270473	5.30989	-4.84923	1.65688e-06	3.66272e-06	-4.79132	LIV DET
ENSG00000072364	-0.265977	6.93504	-10.4371	1.2052e-22	9.5927e-22	-9.79312	LIV DET
ENSG00000072401	0.404011	4.48999	6.73324	5.04722e-11	1.63227e-10	6.56954	PM DET
ENSG00000072415	0.0780839	5.81562	2.7904	0.00572003	0.00863327	2.76341	PM DET
ENSG00000072422	-0.372084	6.21275	-4.24669	2.70443e-05	5.31919e-05	-4.19703	LIV DET
ENSG00000072501	0.128619	3.5103	6.12757	2.40695e-09	6.80604e-09	5.96765	PM DET
ENSG00000072506	-0.693067	-2.28007	-3.39758	0.000732976	0.00123291	-3.37694	LIV DET
ENSG00000072518	0.123102	6.011	5.33069	1.47999e-07	3.59088e-07	5.25503	PM DET
ENSG00000072571	0.0712011	-1.21642	0.874171	0.382437	0.431414	0.873415	Not DE
ENSG00000072609	0.0961739	5.94745	2.75113	0.00621136	0.00934166	2.73641	PM DET
ENSG00000072657	-0.415987	7.05293	-5.9089	6.33203e-09	1.73265e-08	-5.80774	LIV DET
ENSG00000072682	0.85755	4.21157	11.9357	7.50448e-29	9.66154e-28	11.1458	PM DET
ENSG00000072736	-0.0104368	6.08879	-0.45486	0.649542	0.690672	-0.454399	Not DE
ENSG00000072756	-0.684263	4.11865	-16.0796	3.06175e-43	1.26635e-41	-13.7868	LIV DET
ENSG00000072778	0.253443	4.04887	7.05783	8.53685e-12	2.92701e-11	6.82924	PM DET
ENSG00000072786	0.675137	4.39834	9.00364	1.30872e-17	7.0339e-17	8.54292	PM DET
ENSG00000072803	-0.0292899	6.91355	-1.3307	0.183883	0.221537	-1.32889	Not DE
ENSG00000072818	0.107738	-1.74108	0.575738	0.565106	0.611363	0.575274	Not DE
ENSG00000072832	0.0542562	5.63684	1.50894	0.131939	0.16313	1.5065	Not DE
ENSG00000072840	0.326068	2.2017	5.62714	3.38105e-08	8.68823e-08	5.52046	PM DET
ENSG00000072849	-0.0692137	2.94877	-2.48567	0.0132595	0.0190937	-2.47672	LIV DET
ENSG00000072858	-0.593061	6.01958	-8.71913	6.31595e-17	3.209e-16	-8.35917	LIV DET
ENSG00000072864	-0.0544159	5.1147	-0.793856	0.427657	0.47694	-0.793208	Not DE
ENSG00000072952	0.631421	5.87055	8.99297	8.31521e-18	4.55007e-17	8.59516	PM DET
ENSG00000072954	-0.262059	4.02866	-6.70242	5.45254e-11	1.75914e-10	-6.55802	LIV DET
ENSG00000072958	0.252207	4.80463	8.46773	1.17661e-15	5.40508e-15	8.00687	PM DET
ENSG00000073008	0.244041	3.13503	9.91201	2.76712e-21	1.97879e-20	9.47118	PM DET
ENSG00000073050	0.119577	3.41849	5.32981	1.48376e-07	3.59963e-07	5.25456	PM DET
ENSG00000073060	0.45034	5.44089	12.799	1.04224e-31	1.65683e-30	11.7171	PM DET
ENSG00000073111	-0.222509	-1.06343	-3.3333	0.000937869	0.00155791	-3.30853	LIV DET
ENSG00000073146	-0.158671	2.82311	-1.991	0.0471013	0.0626462	-1.98539	Not DE
ENSG00000073150	0.288305	1.45464	4.86961	1.64105e-06	3.62912e-06	4.79324	PM DET
ENSG00000073169	0.0934014	4.80144	4.19622	3.34226e-05	6.51509e-05	4.1488	PM DET
ENSG00000073331	0.422335	4.17356	6.96103	1.21863e-11	4.13443e-11	6.77799	PM DET
ENSG00000073350	0.417517	2.38466	6.29691	8.52824e-10	2.50308e-09	6.13477	PM DET
ENSG00000073417	-0.220282	8.37618	-5.21529	2.67424e-07	6.34887e-07	-5.14507	LIV DET
ENSG00000073464	0.205169	5.10997	7.14512	3.70427e-12	1.30657e-11	6.94803	PM DET
ENSG00000073536	-0.4637	1.53054	-14.3602	2.60007e-37	6.37656e-36	-12.7641	LIV DET
ENSG00000073578	0.223964	3.97419	4.4283	1.20337e-05	2.44801e-05	4.37698	PM DET
ENSG00000073584	-0.308799	2.98453	-6.36385	4.39359e-10	1.32199e-09	-6.23936	LIV DET
ENSG00000073605	0.534035	3.98559	15.254	1.38845e-41	5.01919e-40	13.5088	PM DET
ENSG00000073614	-0.384807	6.56305	-16.7966	1.4186e-50	1.12678e-48	-14.9562	LIV DET
ENSG00000073670	-0.308741	3.68569	-5.82019	1.04106e-08	2.79633e-08	-5.7239	LIV DET
ENSG00000073711	-0.121178	6.01285	-4.07182	5.40637e-05	0.00010311	-4.03733	LIV DET
ENSG00000073712	0.0639425	5.69031	2.57529	0.0102979	0.0150518	2.56566	PM DET
ENSG00000073737	-1.16388	0.325904	-10.4649	6.65896e-23	5.39557e-22	-9.85291	LIV DET
ENSG00000073756	0.0113834	-0.125426	0.12764	0.898485	0.914216	0.127576	Not DE
ENSG00000073792	0.418318	1.23968	3.36002	0.000844097	0.00140898	3.33791	PM DET
ENSG00000073803	-0.171519	6.47399	-5.31173	1.62721e-07	3.93475e-07	-5.23755	LIV DET
ENSG00000073849	-0.18749	6.84198	-3.76216	0.000191907	0.00034494	-3.72944	LIV DET
ENSG00000073910	-0.161838	7.85557	-4.84576	1.75155e-06	3.86269e-06	-4.78016	LIV DET
ENSG00000073921	0.0600309	8.61675	1.86112	0.0635142	0.0827263	1.85557	Not DE
ENSG00000073969	-0.115542	7.02213	-5.75712	1.59927e-08	4.22454e-08	-5.65056	LIV DET
ENSG00000074047	0.956938	3.39836	11.2451	6.31046e-26	6.52507e-25	10.5296	PM DET
ENSG00000074054	0.129817	8.66363	5.08735	5.62944e-07	1.29704e-06	5.00351	PM DET
ENSG00000074071	-0.944527	-2.35081	-5.61165	3.29282e-08	8.4691e-08	-5.52511	LIV DET
ENSG00000074181	-0.549528	0.854645	-6.22046	1.03375e-09	3.01139e-09	-6.10411	LIV DET
ENSG00000074201	-0.153631	6.11431	-3.8673	0.000126662	0.000231823	-3.83286	LIV DET
ENSG00000074211	0.115281	8.59379	3.37047	0.000824888	0.00137912	3.34431	PM DET
ENSG00000074219	0.462093	-1.28828	4.45478	1.08976e-05	2.22657e-05	4.39855	PM DET
ENSG00000074266	-0.0479286	5.01488	-1.78578	0.074733	0.0961278	-1.7821	Not DE
ENSG00000074276	0.0567848	2.01414	1.32015	0.187592	0.225643	1.31774	Not DE
ENSG00000074317	0.0331903	2.39134	0.571486	0.567925	0.614041	0.571111	Not DE
ENSG00000074319	-0.219359	5.31529	-8.82537	3.45711e-17	1.79502e-16	-8.42998	LIV DET
ENSG00000074356	-0.184444	4.41459	-6.00811	3.5735e-09	9.95264e-09	-5.90282	LIV DET
ENSG00000074370	-0.159476	-0.212658	-2.34479	0.0194822	0.0274382	-2.33617	LIV DET
ENSG00000074410	0.402049	0.377076	3.67745	0.000262997	0.000465431	3.64926	PM DET
ENSG00000074416	0.110182	6.75967	2.751	0.00626873	0.00942362	2.73338	PM DET
ENSG00000074527	-0.412761	4.3099	-9.58298	8.20462e-20	5.24908e-19	-9.11044	LIV DET
ENSG00000074582	0.0683289	1.45096	1.37293	0.170584	0.206626	1.37033	Not DE
ENSG00000074590	0.00389482	7.05802	0.138214	0.890144	0.906976	0.138122	Not DE
ENSG00000074603	-0.0780324	5.9238	-3.18398	0.00154359	0.00250022	-3.16636	LIV DET
ENSG00000074621	-0.45489	1.10811	-5.36604	1.33679e-07	3.25928e-07	-5.27373	LIV DET
ENSG00000074657	0.00268368	7.51458	0.127373	0.898696	0.914309	0.127309	Not DE
ENSG00000074660	-0.109266	1.38625	-2.9571	0.00325533	0.00506824	-2.94254	LIV DET
ENSG00000074695	-0.0225868	4.18492	-0.657009	0.511473	0.559678	-0.656546	Not DE
ENSG00000074696	-0.176852	5.35399	-9.73159	1.25845e-20	8.50327e-20	-9.31166	LIV DET
ENSG00000074706	-0.0150609	6.44802	-0.193734	0.846462	0.868831	-0.193635	Not DE
ENSG00000074755	0.0655227	6.40426	1.74087	0.0823097	0.105207	1.73744	Not DE
ENSG00000074800	0.925742	3.39929	20.1622	5.00651e-63	1.40152e-60	16.7573	PM DET
ENSG00000074803	0.0766812	1.89684	1.17153	0.241941	0.284969	1.17015	Not DE
ENSG00000074842	0.194324	1.85838	5.75061	1.75646e-08	4.62379e-08	5.63442	PM DET
ENSG00000074855	0.23271	2.33619	5.43526	9.16499e-08	2.26461e-07	5.34255	PM DET
ENSG00000074935	0.0960313	4.42501	2.99203	0.00292936	0.00458624	2.97506	PM DET
ENSG00000074964	0.492704	5.69795	11.6003	8.93904e-27	9.84152e-26	10.712	PM DET
ENSG00000074966	-0.35078	2.69912	-5.93524	6.20325e-09	1.69761e-08	-5.81118	LIV DET
ENSG00000075035	0.513862	5.44234	8.79318	4.47794e-17	2.30422e-16	8.39965	PM DET
ENSG00000075043	0.0865394	6.16797	0.90606	0.365338	0.414058	0.905241	Not DE
ENSG00000075089	-0.169282	3.7142	-8.75502	3.07301e-17	1.60066e-16	-8.44376	LIV DET
ENSG00000075131	-0.0806643	3.50887	-2.02466	0.0436321	0.0583158	-2.01761	Not DE
ENSG00000075142	-0.0328343	3.55539	-1.20208	0.230057	0.272229	-1.20021	Not DE
ENSG00000075151	0.0256999	9.12515	1.58757	0.11321	0.141535	1.58393	Not DE
ENSG00000075188	-0.510869	2.90726	-8.45027	5.07163e-16	2.393e-15	-8.10977	LIV DET
ENSG00000075213	0.0411733	6.05134	0.650329	0.515878	0.563823	0.649712	Not DE
ENSG00000075223	-0.07733	5.4426	-1.10665	0.269068	0.314004	-1.10521	Not DE
ENSG00000075234	0.398704	2.22186	11.2784	2.00289e-25	1.98516e-24	10.4203	PM DET
ENSG00000075239	-0.518732	4.5173	-13.7228	7.76517e-36	1.69761e-34	-12.4969	LIV DET
ENSG00000075240	-0.0114848	4.86358	-0.239913	0.810494	0.836588	-0.239789	Not DE
ENSG00000075292	0.153025	8.88855	5.01367	7.73346e-07	1.75834e-06	4.94198	PM DET
ENSG00000075303	0.0980071	4.78521	3.46902	0.000573381	0.000974166	3.4439	PM DET
ENSG00000075336	0.470784	2.58865	13.0447	6.79722e-33	1.17937e-31	11.9462	PM DET
ENSG00000075340	-0.19556	6.68077	-2.8787	0.0041608	0.00639085	-2.86571	LIV DET
ENSG00000075391	-0.230006	8.50116	-8.3676	5.69399e-16	2.67565e-15	-8.09569	LIV DET
ENSG00000075399	-0.202346	4.10249	-6.12144	2.09937e-09	5.96719e-09	-5.98993	LIV DET
ENSG00000075407	-0.00238532	6.38608	-0.157693	0.874774	0.893456	-0.157598	Not DE
ENSG00000075413	0.189897	7.52326	8.54622	2.5768e-16	1.24606e-15	8.19164	PM DET
ENSG00000075415	-0.34373	3.54311	-8.84164	1.01787e-16	5.07941e-16	-8.30268	LIV DET
ENSG00000075420	0.462144	6.77864	14.7826	4.69892e-39	1.38287e-37	13.073	PM DET
ENSG00000075426	1.43833	3.24853	17.4699	2.3163e-52	2.16141e-50	15.2277	PM DET
ENSG00000075429	-0.0339923	2.77376	-0.514094	0.607459	0.651542	-0.513705	Not DE
ENSG00000075461	0.347675	3.17155	6.89333	2.27218e-11	7.55038e-11	6.68737	PM DET
ENSG00000075539	0.0712139	8.62994	1.52846	0.127492	0.157971	1.52407	Not DE
ENSG00000075568	-0.158028	7.54289	-4.54055	7.33637e-06	1.52101e-05	-4.48369	LIV DET
ENSG00000075618	-0.184312	3.14572	-4.13205	4.36008e-05	8.39575e-05	-4.08752	LIV DET
ENSG00000075624	-0.369054	2.95056	-4.28299	2.2055e-05	4.37158e-05	-4.243	LIV DET
ENSG00000075643	0.615866	0.495861	10.4674	5.13293e-23	4.19013e-22	9.87903	PM DET
ENSG00000075651	-0.0813492	6.94253	-1.23525	0.217305	0.258258	-1.23372	Not DE
ENSG00000075702	-0.0337317	0.617197	-0.56277	0.57384	0.619591	-0.562405	Not DE
ENSG00000075711	0.166662	9.0129	4.53232	8.21705e-06	1.69701e-05	4.45945	PM DET
ENSG00000075785	0.0888202	6.64437	5.48599	7.25805e-08	1.81018e-07	5.38466	PM DET
ENSG00000075790	0.186972	4.83128	7.32748	1.33347e-12	4.88116e-12	7.09079	PM DET
ENSG00000075826	0.706533	4.10789	11.9674	6.14756e-29	7.96373e-28	11.1636	PM DET
ENSG00000075856	0.208612	4.99764	4.9168	1.18815e-06	2.65854e-06	4.8576	PM DET
ENSG00000075884	0.253647	5.20079	3.99709	7.55017e-05	0.000141863	3.95825	PM DET
ENSG00000075914	0.168369	4.51371	7.0377	6.43641e-12	2.22646e-11	6.86964	PM DET
ENSG00000075945	-0.233997	7.29231	-8.76033	2.90303e-17	1.51487e-16	-8.4504	LIV DET
ENSG00000075975	0.203152	3.74806	8.18408	2.20823e-15	9.94113e-15	7.92905	PM DET
ENSG00000076003	-0.082566	2.3911	-1.82138	0.0692256	0.0895606	-1.81694	Not DE
ENSG00000076043	0.21487	3.56866	6.43147	3.84185e-10	1.16192e-09	6.26032	PM DET
ENSG00000076053	-0.252918	1.36663	-5.14653	3.81631e-07	8.94369e-07	-5.0779	LIV DET
ENSG00000076067	0.0662657	4.20896	1.12365	0.261841	0.306162	1.12205	Not DE
ENSG00000076108	0.260062	4.80058	6.45885	2.46467e-10	7.55765e-10	6.32918	PM DET
ENSG00000076201	0.0579119	3.61659	1.48761	0.137472	0.169459	1.48527	Not DE
ENSG00000076242	0.111436	5.55567	3.22761	0.00134443	0.00219124	3.20632	PM DET
ENSG00000076248	0.270641	3.11895	9.93969	9.72515e-21	6.62632e-20	9.339	PM DET
ENSG00000076258	-0.593213	2.17241	-10.4584	9.30963e-23	7.45908e-22	-9.81918	LIV DET
ENSG00000076321	-0.364265	4.943	-18.8375	1.80724e-60	3.87711e-58	-16.4034	LIV DET
ENSG00000076344	0.0451907	1.94379	0.693128	0.48861	0.537373	0.692521	Not DE
ENSG00000076351	0.0127872	1.94921	0.341929	0.732545	0.76713	0.341742	Not DE
ENSG00000076356	0.333416	7.13819	6.26844	7.78197e-10	2.29549e-09	6.14931	PM DET
ENSG00000076382	1.26085	1.38359	9.35265	2.99391e-19	1.84053e-18	8.96894	PM DET
ENSG00000076513	-0.0951509	5.27578	-3.10586	0.00209051	0.00333237	-3.07706	LIV DET
ENSG00000076554	0.0465195	6.63111	1.35486	0.176432	0.213225	1.35182	Not DE
ENSG00000076555	0.214236	5.5922	4.93984	1.06884e-06	2.40117e-06	4.87852	PM DET
ENSG00000076604	0.282641	1.7218	5.80296	1.39685e-08	3.71076e-08	5.67377	PM DET
ENSG00000076641	0.410216	6.45511	6.64849	9.37707e-11	2.96366e-10	6.47667	PM DET
ENSG00000076650	-0.104869	3.36218	-5.0861	5.14426e-07	1.19027e-06	-5.02085	LIV DET
ENSG00000076662	-0.242869	-4.19407	-1.27158	0.204193	0.244077	-1.2697	Not DE
ENSG00000076685	0.210563	7.4068	7.76326	6.07885e-14	2.46189e-13	7.50637	PM DET
ENSG00000076706	-0.469539	1.29223	-7.15527	4.03794e-12	1.42011e-11	-6.93585	LIV DET
ENSG00000076716	0.466469	3.56749	10.02	2.14253e-21	1.54126e-20	9.49786	PM DET
ENSG00000076770	-0.00538424	2.86378	-0.110775	0.911839	0.925385	-0.110719	Not DE
ENSG00000076826	-0.378728	1.5652	-6.01422	3.45516e-09	9.63709e-09	-5.90837	LIV DET
ENSG00000076864	-0.0133839	5.63889	-0.315083	0.752828	0.785614	-0.314913	Not DE
ENSG00000076924	-0.088177	1.57512	-2.59536	0.00972817	0.0142718	-2.58534	LIV DET
ENSG00000076928	0.0793358	2.98938	2.23002	0.0261897	0.0362051	2.22339	PM DET
ENSG00000076944	0.266161	-4.58844	1.03435	0.301574	0.348291	1.03306	Not DE
ENSG00000076984	0.170186	1.82599	3.49991	0.00052273	0.0008934	3.46883	PM DET
ENSG00000077044	0.642756	5.67488	13.4489	2.02778e-35	4.28221e-34	12.4203	PM DET
ENSG00000077063	-0.0965102	7.6487	-3.44868	0.000620261	0.00105032	-3.4226	LIV DET
ENSG00000077080	0.00221077	3.01729	0.0328662	0.973794	0.978526	0.0328499	Not DE
ENSG00000077092	0.139755	6.49348	2.88613	0.00410641	0.00631194	2.86987	PM DET
ENSG00000077097	-0.230755	6.55926	-6.95217	1.28947e-11	4.36832e-11	-6.76982	LIV DET
ENSG00000077147	-0.128426	5.9753	-4.18906	3.38278e-05	6.59128e-05	-4.14604	LIV DET
ENSG00000077150	0.996081	-1.12456	9.90818	7.39015e-21	5.08059e-20	9.36803	PM DET
ENSG00000077152	-0.20723	-0.143161	-4.08232	5.18742e-05	9.90823e-05	-4.04702	LIV DET
ENSG00000077157	0.000755889	8.21197	0.0282186	0.977502	0.981393	0.0282004	Not DE
ENSG00000077232	-0.343924	5.17831	-10.0947	6.3413e-21	4.38579e-20	-9.38417	LIV DET
ENSG00000077235	0.0656387	5.72242	1.94344	0.0525189	0.0693335	1.93886	Not DE
ENSG00000077238	1.5819	3.11638	15.5064	8.55468e-44	3.67052e-42	13.8785	PM DET
ENSG00000077254	-0.162132	7.02279	-5.73992	1.98152e-08	5.18949e-08	-5.61361	LIV DET
ENSG00000077264	-0.0269028	7.67993	-0.488549	0.625377	0.667978	-0.488245	Not DE
ENSG00000077279	-0.372037	5.30359	-8.56383	1.35831e-16	6.71549e-16	-8.26835	LIV DET
ENSG00000077312	0.027931	1.11966	0.805364	0.420989	0.470454	0.804706	Not DE
ENSG00000077327	-0.45055	3.41526	-8.75455	8.87182e-17	4.44753e-16	-8.31899	LIV DET
ENSG00000077348	0.171411	1.01284	2.56427	0.0107128	0.0156253	2.55193	PM DET
ENSG00000077380	-0.27684	6.89976	-6.37714	4.77085e-10	1.43169e-09	-6.22646	LIV DET
ENSG00000077420	-0.285858	5.19733	-3.83552	0.000147462	0.000268075	-3.79531	LIV DET
ENSG00000077454	-0.152396	1.71475	-1.14965	0.250928	0.294375	-1.1481	Not DE
ENSG00000077458	-0.367791	3.99464	-12.5312	1.56224e-31	2.44619e-30	-11.6827	LIV DET
ENSG00000077463	0.0330587	0.134772	0.738764	0.460392	0.509487	0.738202	Not DE
ENSG00000077514	0.0529203	5.29363	2.7233	0.00678203	0.0101494	2.70736	PM DET
ENSG00000077522	0.00996533	5.28357	0.219624	0.826275	0.851002	0.219482	Not DE
ENSG00000077549	0.500453	6.52266	16.0975	5.59928e-45	2.68894e-43	14.0726	PM DET
ENSG00000077585	0.36698	5.97302	16.2812	4.1572e-47	2.44062e-45	14.4151	PM DET
ENSG00000077616	-0.0582319	5.41433	-1.44136	0.150244	0.18387	-1.43867	Not DE
ENSG00000077684	-0.0175174	5.01101	-0.807301	0.420089	0.469549	-0.806268	Not DE
ENSG00000077713	0.20502	3.31746	5.56204	4.64582e-08	1.17853e-07	5.46436	PM DET
ENSG00000077721	0.304734	3.35579	12.3976	2.70825e-30	3.8758e-29	11.4377	PM DET
ENSG00000077782	0.912317	4.80477	13.0032	1.05471e-32	1.79605e-31	11.9096	PM DET
ENSG00000077942	0.273629	2.64582	3.29962	0.00104652	0.00172814	3.27771	PM DET
ENSG00000077943	0.17378	4.91889	1.83224	0.0677114	0.0877549	1.82692	Not DE
ENSG00000078018	-0.425716	8.67392	-9.8582	4.25428e-21	2.98645e-20	-9.42615	LIV DET
ENSG00000078043	-0.134407	6.81425	-7.92868	1.42741e-14	6.04655e-14	-7.69388	LIV DET
ENSG00000078053	-0.00339258	7.38459	-0.072245	0.942436	0.951723	-0.0722091	Not DE
ENSG00000078061	0.0744079	2.00716	2.10014	0.0363504	0.0491647	2.09299	PM DET
ENSG00000078070	-0.111506	6.53025	-4.35118	1.81331e-05	3.62551e-05	-4.28672	LIV DET
ENSG00000078081	0.785346	-1.08536	7.29991	1.39073e-12	5.08106e-12	7.08497	PM DET
ENSG00000078098	0.488612	3.50723	7.57738	2.22144e-13	8.63414e-13	7.33474	PM DET
ENSG00000078114	0.197432	9.0233	5.79689	1.43434e-08	3.80595e-08	5.66924	PM DET
ENSG00000078124	-0.134468	6.80819	-3.62696	0.000322838	0.000565577	-3.59625	LIV DET
ENSG00000078140	0.00798831	7.216	0.604475	0.545856	0.592917	0.603982	Not DE
ENSG00000078142	0.0445248	6.90001	1.69151	0.0915308	0.116134	1.68738	Not DE
ENSG00000078177	0.483336	4.18902	14.5058	4.5529e-39	1.34334e-37	13.0754	PM DET
ENSG00000078237	-0.351388	4.05444	-10.0765	1.98678e-21	1.43327e-20	-9.50572	LIV DET
ENSG00000078246	0.239134	4.73104	8.51412	4.54355e-16	2.15357e-15	8.12312	PM DET
ENSG00000078269	0.2846	6.74164	5.62405	3.80095e-08	9.72261e-08	5.49986	PM DET
ENSG00000078295	0.327725	8.57776	9.87673	2.87655e-20	1.8969e-19	9.22346	PM DET
ENSG00000078304	0.108602	7.26016	3.70242	0.000241895	0.000429876	3.67069	PM DET
ENSG00000078319	-0.261211	5.29578	-8.63242	1.70796e-16	8.37742e-16	-8.24099	LIV DET
ENSG00000078328	-0.360635	11.8581	-7.67685	8.53653e-14	3.42102e-13	-7.46177	LIV DET
ENSG00000078369	0.0364617	7.07223	2.12386	0.0342482	0.0465161	2.11714	PM DET
ENSG00000078401	-0.24003	0.0085058	-2.30991	0.0213364	0.0298481	-2.30198	LIV DET
ENSG00000078403	0.0517115	8.17793	2.29198	0.0223132	0.0311292	2.28499	PM DET
ENSG00000078487	-0.337682	3.32927	-7.31015	1.46844e-12	5.35302e-12	-7.07744	LIV DET
ENSG00000078549	0.497813	5.62202	14.8248	3.53357e-39	1.05892e-37	13.0946	PM DET
ENSG00000078579	-0.701882	0.145694	-10.2711	2.11082e-22	1.65711e-21	-9.73631	LIV DET
ENSG00000078596	-1.39049	0.579377	-13.4187	6.01185e-35	1.23326e-33	-12.3331	LIV DET
ENSG00000078618	0.0497504	6.59273	0.964068	0.335565	0.383592	0.962964	Not DE
ENSG00000078668	-0.253644	4.53163	-6.24247	1.08631e-09	3.16089e-09	-6.09618	LIV DET
ENSG00000078674	-0.334172	7.92338	-8.59658	1.36011e-16	6.72295e-16	-8.26819	LIV DET
ENSG00000078687	-0.0483125	7.88781	-2.15729	0.0315999	0.043172	-2.14943	LIV DET
ENSG00000078699	-0.100885	7.30398	-4.8482	1.66316e-06	3.67554e-06	-4.79056	LIV DET
ENSG00000078725	-0.163711	7.38773	-5.1937	2.99673e-07	7.08735e-07	-5.12365	LIV DET
ENSG00000078747	-0.164162	6.89272	-4.80431	2.04711e-06	4.48348e-06	-4.74872	LIV DET
ENSG00000078795	-0.871757	0.474993	-9.56561	8.95761e-20	5.71172e-19	-9.10091	LIV DET
ENSG00000078804	-0.199199	2.53683	-4.55123	7.00861e-06	1.45648e-05	-4.49343	LIV DET
ENSG00000078808	-0.164757	2.77981	-4.7305	3.04322e-06	6.55381e-06	-4.66788	LIV DET
ENSG00000078814	0.279855	2.51354	6.79197	3.88847e-11	1.26844e-10	6.60827	PM DET
ENSG00000078902	0.216177	4.54118	5.7004	2.61606e-08	6.77478e-08	5.56536	PM DET
ENSG00000078967	-0.26878	3.63783	-11.7922	1.81157e-26	1.94685e-25	-10.6464	LIV DET
ENSG00000079101	-0.499219	0.76977	-5.34347	1.60743e-07	3.88855e-07	-5.23981	LIV DET
ENSG00000079102	-0.246223	7.44068	-6.66825	6.87049e-11	2.19777e-10	-6.52346	LIV DET
ENSG00000079134	-0.0942559	5.72565	-4.49102	9.44596e-06	1.9419e-05	-4.42948	LIV DET
ENSG00000079150	-0.129223	-0.0238932	-3.01978	0.00265958	0.004187	-3.00457	LIV DET
ENSG00000079156	-0.345892	7.23261	-9.31165	3.74354e-19	2.27999e-18	-8.94429	LIV DET
ENSG00000079215	0.210901	8.07751	3.98231	7.81902e-05	0.000146651	3.94988	PM DET
ENSG00000079246	-0.151702	6.85804	-4.47225	1.04431e-05	2.13655e-05	-4.40779	LIV DET
ENSG00000079257	0.112879	-0.477195	1.3063	0.192216	0.230811	1.30405	Not DE
ENSG00000079263	-0.37465	3.41605	-7.00421	1.07466e-11	3.65896e-11	-6.79613	LIV DET
ENSG00000079277	0.490486	5.34092	12.357	8.16862e-30	1.12349e-28	11.3415	PM DET
ENSG00000079308	0.360798	6.00474	7.31537	1.67609e-12	6.08393e-12	7.05908	PM DET
ENSG00000079313	0.603551	3.49027	10.6814	7.02559e-24	6.15074e-23	10.0764	PM DET
ENSG00000079332	0.343502	4.25777	8.65164	2.01478e-16	9.82357e-16	8.2212	PM DET
ENSG00000079335	0.139691	5.35391	3.09569	0.00212409	0.00338131	3.07231	PM DET
ENSG00000079337	0.418349	4.39288	7.58747	3.06945e-13	1.17659e-12	7.29131	PM DET
ENSG00000079385	0.647565	-1.60854	5.36883	1.30902e-07	3.19429e-07	5.27758	PM DET
ENSG00000079387	0.13913	4.471	5.25315	2.21812e-07	5.3066e-07	5.18006	PM DET
ENSG00000079432	0.223917	2.77673	5.42942	8.80366e-08	2.18026e-07	5.34983	PM DET
ENSG00000079435	-0.126457	2.85085	-1.26262	0.207604	0.247806	-1.26018	Not DE
ENSG00000079459	0.237981	5.71933	5.23808	2.60852e-07	6.20245e-07	5.14974	PM DET
ENSG00000079462	-0.0917835	-0.134644	-1.82937	0.0683475	0.0885143	-1.82271	Not DE
ENSG00000079482	0.148571	7.80131	5.29144	2.54621e-07	6.06122e-07	5.15427	PM DET
ENSG00000079616	0.147974	1.34655	2.45253	0.0145316	0.0208209	2.44385	PM DET
ENSG00000079691	0.152597	7.89452	3.70786	0.000232003	0.000412967	3.68135	PM DET
ENSG00000079739	-0.0275809	4.47002	-1.01044	0.313009	0.360265	-1.00893	Not DE
ENSG00000079785	-0.0960131	5.4423	-5.5235	5.82824e-08	1.46536e-07	-5.42399	LIV DET
ENSG00000079805	0.420719	6.01304	9.85614	4.53656e-21	3.17587e-20	9.4194	PM DET
ENSG00000079819	-0.144123	8.2423	-4.44271	1.14299e-05	2.3291e-05	-4.38819	LIV DET
ENSG00000079841	-0.444082	8.64101	-10.7615	1.89642e-24	1.73712e-23	-10.2043	LIV DET
ENSG00000079931	-0.366266	4.64667	-6.33334	6.40714e-10	1.90316e-09	-6.18007	LIV DET
ENSG00000079950	0.152104	6.08082	7.97042	1.53072e-14	6.47222e-14	7.68494	PM DET
ENSG00000079974	0.58805	3.6021	6.67618	9.08815e-11	2.87472e-10	6.48139	PM DET
ENSG00000079999	0.022502	2.48831	0.321023	0.74841	0.781537	0.320737	Not DE
ENSG00000080007	-0.197474	-1.12815	-1.86018	0.0635649	0.0827877	-1.85522	Not DE
ENSG00000080031	-0.064939	0.337514	-0.780532	0.43551	0.484851	-0.779797	Not DE
ENSG00000080166	-0.242541	1.63075	-4.3296	1.79946e-05	3.5997e-05	-4.28842	LIV DET
ENSG00000080189	0.230445	4.2743	6.11379	2.19095e-09	6.21673e-09	5.98298	PM DET
ENSG00000080200	-0.0914702	5.72842	-2.62103	0.00909019	0.0133854	-2.60864	LIV DET
ENSG00000080224	-0.36107	8.25024	-5.44579	8.82213e-08	2.1846e-07	-5.34945	LIV DET
ENSG00000080298	0.149551	8.59782	4.14358	4.25058e-05	8.19588e-05	4.09342	PM DET
ENSG00000080345	-0.261474	6.06725	-7.274	2.91007e-12	1.03503e-11	-6.982	LIV DET
ENSG00000080371	0.127148	5.53374	3.83522	0.000141261	0.000257291	3.80595	PM DET
ENSG00000080493	-0.362242	7.49147	-7.42822	9.02464e-13	3.34076e-12	-7.14462	LIV DET
ENSG00000080503	0.0980085	7.80598	3.2767	0.00112254	0.00184557	3.25786	PM DET
ENSG00000080546	0.28191	6.88155	9.59885	2.30658e-19	1.42754e-18	8.99762	PM DET
ENSG00000080561	0.373689	4.17749	10.7912	3.37467e-24	3.0201e-23	10.1482	PM DET
ENSG00000080573	-0.777939	4.58231	-7.00002	1.11441e-11	3.79039e-11	-6.79089	LIV DET
ENSG00000080603	0.0429872	3.45283	1.33441	0.182672	0.220209	1.33257	Not DE
ENSG00000080608	0.0528089	7.52804	2.21669	0.027232	0.0375668	2.20818	PM DET
ENSG00000080709	-0.346631	6.58927	-8.21966	1.71679e-15	7.79641e-15	-7.96026	LIV DET
ENSG00000080802	0.374401	7.11108	15.7611	1.76621e-44	8.06032e-43	13.9911	PM DET
ENSG00000080815	-0.402071	6.91811	-11.9688	2.26507e-28	2.81662e-27	-11.0471	LIV DET
ENSG00000080819	-0.300183	5.05117	-7.2417	3.0153e-12	1.07179e-11	-6.97701	LIV DET
ENSG00000080822	-0.291332	5.50861	-6.19857	1.52217e-09	4.38246e-09	-6.042	LIV DET
ENSG00000080823	-0.011266	5.67998	-0.247172	0.804877	0.831651	-0.24704	Not DE
ENSG00000080824	2.12333	6.01437	15.321	4.93662e-43	2.01997e-41	13.7523	PM DET
ENSG00000080839	-0.0698876	4.19917	-3.94101	9.66691e-05	0.000179287	-3.8988	LIV DET
ENSG00000080845	0.0953253	6.76658	2.6422	0.0085647	0.0126457	2.62896	PM DET
ENSG00000080854	-0.125628	5.81141	-2.37482	0.0179363	0.0253839	-2.36693	LIV DET
ENSG00000080947	0.0996939	5.82511	4.46893	1.0801e-05	2.20801e-05	4.40048	PM DET
ENSG00000081014	0.122009	5.2592	3.74062	0.000206683	0.000369703	3.71071	PM DET
ENSG00000081019	0.0286839	4.77168	1.84692	0.0653391	0.0848769	1.84293	Not DE
ENSG00000081026	0.108618	7.34064	3.47347	0.000557699	0.000948928	3.45139	PM DET
ENSG00000081041	2.37724	-3.92147	13.2822	6.93536e-34	1.30815e-32	12.1345	PM DET
ENSG00000081052	0.00991581	2.47413	0.148223	0.882246	0.900207	0.148123	Not DE
ENSG00000081059	0.35771	0.812463	5.97948	4.86867e-09	1.34214e-08	5.8516	PM DET
ENSG00000081087	-0.283891	4.715	-12.4913	2.24554e-31	3.4688e-30	-11.6518	LIV DET
ENSG00000081138	-0.538391	4.08362	-8.63836	7.44281e-17	3.75246e-16	-8.33978	LIV DET
ENSG00000081148	-0.155223	3.24396	-3.70735	0.000240031	0.000426861	-3.67267	LIV DET
ENSG00000081154	0.199581	5.14254	9.38413	4.40501e-19	2.66518e-18	8.9263	PM DET
ENSG00000081177	0.197503	4.7561	5.67705	2.30856e-08	6.01373e-08	5.58713	PM DET
ENSG00000081181	0.675956	3.12577	11.8757	1.58451e-28	1.98974e-27	11.0791	PM DET
ENSG00000081189	-0.147608	8.52228	-4.46681	9.78775e-06	2.00767e-05	-4.42181	LIV DET
ENSG00000081237	0.725235	4.20333	7.21232	2.47726e-12	8.8548e-12	7.00458	PM DET
ENSG00000081307	0.137142	5.15361	6.13226	2.13621e-09	6.06664e-09	5.9871	PM DET
ENSG00000081320	0.254705	2.97945	5.21237	2.88069e-07	6.82276e-07	5.13109	PM DET
ENSG00000081377	0.0779187	7.40986	2.69651	0.0073523	0.0109542	2.68045	PM DET
ENSG00000081386	-0.0983162	4.29327	-5.40834	1.14304e-07	2.80326e-07	-5.30238	LIV DET
ENSG00000081479	0.270266	5.67651	3.01235	0.00272128	0.00427797	2.99759	PM DET
ENSG00000081665	0.0228725	5.46929	0.960385	0.337439	0.385465	0.959237	Not DE
ENSG00000081692	-0.399625	0.379425	-7.77315	4.25583e-14	1.74264e-13	-7.55293	LIV DET
ENSG00000081721	0.00562009	2.7177	0.197069	0.843875	0.866679	0.196939	Not DE
ENSG00000081760	0.277884	5.78304	7.87612	2.09414e-14	8.75451e-14	7.64471	PM DET
ENSG00000081791	0.147018	4.55571	5.84819	1.01315e-08	2.72456e-08	5.72851	PM DET
ENSG00000081803	0.018323	8.47941	0.307813	0.758351	0.79058	0.307647	Not DE
ENSG00000081818	1.73274	-0.805951	6.77525	3.44858e-11	1.12847e-10	6.62602	PM DET
ENSG00000081842	-2.9668	-0.849031	-5.10003	5.02235e-07	1.16359e-06	-5.02546	LIV DET
ENSG00000081870	-0.124213	4.59979	-3.97388	8.37155e-05	0.000156515	-3.93351	LIV DET
ENSG00000081913	0.0222326	8.90398	0.624943	0.532288	0.579725	0.624517	Not DE
ENSG00000081923	-0.41949	5.06771	-6.47217	2.32487e-10	7.14806e-10	-6.33819	LIV DET
ENSG00000081985	-0.275931	3.77433	-3.96694	8.32275e-05	0.000155666	-3.93491	LIV DET
ENSG00000082014	0.422976	4.24637	9.45589	9.52711e-19	5.62053e-18	8.84052	PM DET
ENSG00000082068	-0.0449692	8.02798	-2.55037	0.0111568	0.0162308	-2.53775	LIV DET
ENSG00000082074	0.635192	4.12457	8.42311	5.78959e-16	2.71668e-15	8.09366	PM DET
ENSG00000082126	-0.139754	2.09446	-2.97108	0.00310756	0.00484969	-2.95689	LIV DET
ENSG00000082146	-0.433559	4.30088	-10.9022	5.1307e-25	4.91549e-24	-10.3305	LIV DET
ENSG00000082153	-0.340041	3.00086	-12.1885	3.78219e-30	5.35267e-29	-11.4087	LIV DET
ENSG00000082175	-0.475406	0.776423	-5.59465	3.95652e-08	1.00936e-07	-5.49278	LIV DET
ENSG00000082212	-0.0659588	5.01349	-3.82015	0.000161563	0.000292714	-3.77259	LIV DET
ENSG00000082213	-0.170748	3.62033	-7.27894	1.78358e-12	6.45264e-12	-7.05044	LIV DET
ENSG00000082258	0.0465671	6.07096	2.32496	0.020597	0.0288923	2.31529	PM DET
ENSG00000082269	-0.787418	7.38894	-17.9871	2.74607e-51	2.30058e-49	-15.0651	LIV DET
ENSG00000082293	-0.382884	5.52485	-4.95969	9.67669e-07	2.18244e-06	-4.8981	LIV DET
ENSG00000082397	-0.133611	7.89329	-3.9659	8.35953e-05	0.000156316	-3.93385	LIV DET
ENSG00000082438	-0.65698	6.11995	-12.1212	2.66321e-29	3.5358e-28	-11.2377	LIV DET
ENSG00000082458	0.0698528	4.88782	2.79795	0.00533816	0.00808246	2.78589	PM DET
ENSG00000082482	-0.24485	4.68728	-3.18727	0.00154041	0.00249542	-3.16696	LIV DET
ENSG00000082497	-0.548193	0.984634	-10.2845	8.41273e-22	6.24965e-21	-9.59474	LIV DET
ENSG00000082512	-0.415816	3.93779	-12.2366	1.27527e-29	1.72605e-28	-11.3025	LIV DET
ENSG00000082515	-0.0464458	4.48833	-2.53454	0.0115612	0.0167775	-2.52526	LIV DET
ENSG00000082516	-0.051719	4.26287	-1.29029	0.197535	0.236837	-1.28861	Not DE
ENSG00000082556	0.018854	1.22401	0.257801	0.796703	0.824355	0.257617	Not DE
ENSG00000082641	-0.399192	4.36669	-3.90932	0.000107815	0.000198914	-3.8723	LIV DET
ENSG00000082684	-0.0776362	4.62001	-1.68116	0.0935722	0.118514	-1.67685	Not DE
ENSG00000082701	-0.107629	7.88185	-3.7859	0.0001715	0.00030991	-3.75767	LIV DET
ENSG00000082781	0.446656	4.30582	9.26099	1.52795e-18	8.85483e-18	8.7876	PM DET
ENSG00000082805	0.0348164	8.28336	1.65629	0.0983952	0.124068	1.65268	Not DE
ENSG00000082898	0.263866	6.88777	5.79448	1.36186e-08	3.62201e-08	5.67812	PM DET
ENSG00000082996	-0.177874	7.61075	-6.4333	3.79713e-10	1.14885e-09	-6.26215	LIV DET
ENSG00000083067	-0.0509374	8.60425	-1.02981	0.303704	0.350501	-1.02852	Not DE
ENSG00000083093	-0.499158	3.08915	-13.731	1.11765e-36	2.60727e-35	-12.6501	LIV DET
ENSG00000083097	-0.487189	7.33086	-16.1306	1.44927e-47	8.84786e-46	-14.4877	LIV DET
ENSG00000083099	-0.0602445	4.05302	-1.22535	0.221153	0.262505	-1.22347	Not DE
ENSG00000083123	0.112544	7.15319	4.47499	9.86569e-06	2.02329e-05	4.4201	PM DET
ENSG00000083168	0.442985	6.6734	17.7478	4.59602e-52	4.15361e-50	15.1828	PM DET
ENSG00000083223	0.169438	5.49273	5.95903	4.74314e-09	1.3088e-08	5.85594	PM DET
ENSG00000083290	-0.25582	6.72898	-7.8627	4.20469e-14	1.72201e-13	-7.5545	LIV DET
ENSG00000083312	-0.141535	7.25757	-4.81657	2.07001e-06	4.5319e-06	-4.74647	LIV DET
ENSG00000083444	0.974733	3.63893	11.2369	4.06171e-26	4.26321e-25	10.571	PM DET
ENSG00000083454	-1.01263	-1.45978	-3.83172	0.000143156	0.000260558	-3.80265	LIV DET
ENSG00000083457	-0.0450115	2.56459	-1.76373	0.0783792	0.100474	-1.76017	Not DE
ENSG00000083520	-0.244476	4.00966	-6.48858	2.5989e-10	7.95436e-10	-6.32099	LIV DET
ENSG00000083535	-0.175001	6.95404	-11.1651	4.92511e-26	5.13423e-25	-10.5529	LIV DET
ENSG00000083544	-0.0910358	6.8442	-5.05065	6.99931e-07	1.5979e-06	-4.96138	LIV DET
ENSG00000083635	-0.109232	3.93883	-6.60639	9.9853e-11	3.14982e-10	-6.46717	LIV DET
ENSG00000083642	0.0648825	7.66337	2.24757	0.0250312	0.0347039	2.24092	PM DET
ENSG00000083720	0.243862	6.38879	9.28172	1.00109e-18	5.89078e-18	8.83499	PM DET
ENSG00000083750	0.0223003	5.20315	0.900047	0.368521	0.417254	0.899247	Not DE
ENSG00000083799	-0.0680038	6.07104	-1.63218	0.103262	0.129891	-1.62924	Not DE
ENSG00000083807	0.297746	3.39023	3.25624	0.00122034	0.00199707	3.23408	PM DET
ENSG00000083812	-0.13015	1.67726	-1.46597	0.143404	0.176241	-1.46323	Not DE
ENSG00000083814	-0.346194	2.67646	-11.541	9.6102e-27	1.05652e-25	-10.7053	LIV DET
ENSG00000083817	-0.385132	1.5942	-13.721	1.08544e-36	2.54247e-35	-12.6524	LIV DET
ENSG00000083828	-0.0851495	6.56834	-4.57117	6.44016e-06	1.34284e-05	-4.5114	LIV DET
ENSG00000083838	0.150624	1.23704	3.97588	8.39036e-05	0.000156841	3.93297	PM DET
ENSG00000083844	-0.195343	4.78411	-9.14048	1.51939e-18	8.81192e-18	-8.78823	LIV DET
ENSG00000083845	-0.555521	1.43545	-17.0698	9.2656e-52	8.11801e-50	-15.1368	LIV DET
ENSG00000083857	0.0289586	4.45386	0.406715	0.684421	0.722738	0.406438	Not DE
ENSG00000083896	0.0593169	6.16987	2.31561	0.0212928	0.0297943	2.30275	PM DET
ENSG00000083937	0.0325227	3.74319	1.47187	0.141889	0.174491	1.46879	Not DE
ENSG00000084070	0.216618	6.30903	9.23327	1.61354e-18	9.34144e-18	8.78147	PM DET
ENSG00000084072	0.123348	3.82287	4.58691	5.67656e-06	1.19022e-05	4.53809	PM DET
ENSG00000084073	-0.511826	3.99544	-20.335	1.00725e-64	3.67007e-62	-16.988	LIV DET
ENSG00000084090	0.121015	4.7763	3.32996	0.000951274	0.00157913	3.30455	PM DET
ENSG00000084092	-0.129193	2.08969	-5.96786	4.52243e-09	1.25015e-08	-5.86385	LIV DET
ENSG00000084093	-0.235238	3.00989	-7.17353	2.65467e-12	9.46389e-12	-6.99489	LIV DET
ENSG00000084112	0.304085	5.51084	10.735	9.29138e-24	8.0667e-23	10.0489	PM DET
ENSG00000084207	0.154522	0.021332	2.94015	0.00347321	0.005391	2.92242	PM DET
ENSG00000084234	0.200635	5.92927	6.10563	2.04505e-09	5.81929e-09	5.99419	PM DET
ENSG00000084444	-0.0419205	4.34934	-1.81643	0.0698955	0.0903458	-1.81259	Not DE
ENSG00000084453	0.00555881	6.2813	0.0841959	0.932934	0.943573	0.0841544	Not DE
ENSG00000084463	0.0391202	2.76794	0.992559	0.32148	0.369034	0.99142	Not DE
ENSG00000084623	-0.61126	2.15505	-15.9448	2.12472e-46	1.16403e-44	-14.302	LIV DET
ENSG00000084628	0.160037	3.29348	1.82659	0.0685484	0.0887495	1.82138	Not DE
ENSG00000084636	0.278624	4.93602	2.97792	0.00307706	0.00480471	2.95993	PM DET
ENSG00000084652	0.0269818	3.32321	1.1962	0.232343	0.27465	1.19435	Not DE
ENSG00000084676	0.237608	8.76286	10.6047	2.51082e-23	2.10889e-22	9.95044	PM DET
ENSG00000084693	-0.272278	2.0525	-6.9176	1.73974e-11	5.83856e-11	-6.72635	LIV DET
ENSG00000084710	0.14885	5.78111	4.15759	3.92759e-05	7.60183e-05	4.1117	PM DET
ENSG00000084731	0.141465	5.53333	3.78155	0.000183573	0.000330738	3.74061	PM DET
ENSG00000084733	0.0163477	6.72892	1.10664	0.268973	0.313908	1.10543	Not DE
ENSG00000084734	0.0060101	0.471959	0.098078	0.921911	0.933995	0.0980273	Not DE
ENSG00000084754	-0.113838	4.83787	-7.37262	6.94789e-13	2.59533e-12	-7.18046	LIV DET
ENSG00000084764	0.209586	5.29657	11.041	1.48112e-25	1.47951e-24	10.449	PM DET
ENSG00000084774	0.118779	3.51622	1.20042	0.230542	0.272718	1.19896	Not DE
ENSG00000085063	0.616027	3.3797	15.4995	1.00759e-42	4.02947e-41	13.7005	PM DET
ENSG00000085117	0.194765	3.57598	2.94293	0.00343828	0.00534003	2.92557	PM DET
ENSG00000085185	0.153532	3.41336	3.34044	0.00091407	0.00152069	3.31572	PM DET
ENSG00000085224	0.00604953	7.74118	0.188661	0.850435	0.872362	0.188564	Not DE
ENSG00000085231	0.0791401	2.96192	3.61319	0.000373678	0.000649734	3.55801	PM DET
ENSG00000085274	-0.172014	3.28013	-8.96796	1.42601e-17	7.64101e-17	-8.533	LIV DET
ENSG00000085276	0.215942	5.65895	2.36323	0.0185451	0.0261907	2.35455	PM DET
ENSG00000085365	-0.212218	5.92697	-8.14049	4.05895e-15	1.78973e-14	-7.85309	LIV DET
ENSG00000085377	0.497655	5.95281	7.39699	7.73667e-13	2.87977e-12	7.16574	PM DET
ENSG00000085382	0.0412242	6.74105	2.12939	0.0337935	0.0459474	2.12253	PM DET
ENSG00000085415	-0.0256229	3.73805	-0.74715	0.455398	0.504642	-0.746446	Not DE
ENSG00000085433	-0.162236	5.42482	-9.29218	9.0888e-19	5.36884e-18	-8.84578	LIV DET
ENSG00000085449	-0.141032	4.85413	-4.43686	1.12261e-05	2.29002e-05	-4.3921	LIV DET
ENSG00000085465	0.195562	2.62755	4.70129	3.5996e-06	7.69427e-06	4.63326	PM DET
ENSG00000085491	-0.230725	4.47025	-8.15925	4.0268e-15	1.77589e-14	-7.85409	LIV DET
ENSG00000085511	0.19049	6.70395	4.25428	2.4958e-05	4.92277e-05	4.21518	PM DET
ENSG00000085514	0.474248	3.43861	8.7311	4.70776e-17	2.4176e-16	8.39378	PM DET
ENSG00000085563	-0.821271	5.519	-11.038	7.30561e-25	6.90124e-24	-10.2965	LIV DET
ENSG00000085644	-0.432896	0.715341	-8.69935	4.99836e-17	2.55881e-16	-8.38673	LIV DET
ENSG00000085662	0.357653	2.45086	8.53277	4.04899e-16	1.92751e-15	8.13709	PM DET
ENSG00000085719	-0.0914138	5.11165	-3.41555	0.00068784	0.00116073	-3.39438	LIV DET
ENSG00000085721	-0.18485	4.16689	-8.27963	1.71905e-15	7.80476e-15	-7.9601	LIV DET
ENSG00000085733	0.393555	5.88905	13.1949	8.20657e-30	1.12736e-28	11.3411	PM DET
ENSG00000085741	0.289183	-0.689174	4.16438	3.66691e-05	7.11469e-05	4.12752	PM DET
ENSG00000085760	-0.0143871	3.56007	-0.326777	0.743971	0.777503	-0.326599	Not DE
ENSG00000085788	-0.452831	5.32322	-14.3774	3.59358e-37	8.69238e-36	-12.7389	LIV DET
ENSG00000085831	0.0414338	2.69173	0.666881	0.505272	0.553814	0.666218	Not DE
ENSG00000085832	0.117119	7.30094	4.30037	2.17483e-05	4.31489e-05	4.24614	PM DET
ENSG00000085840	0.061694	-0.713809	1.2326	0.218309	0.259357	1.23104	Not DE
ENSG00000085871	0.16127	4.06741	5.02526	7.6015e-07	1.7309e-06	4.94533	PM DET
ENSG00000085872	0.7393	1.66182	6.49175	2.42196e-10	7.43263e-10	6.33188	PM DET
ENSG00000085978	0.0783926	5.01416	3.05155	0.0023973	0.00379204	3.03601	PM DET
ENSG00000085982	-0.172428	5.87225	-5.30767	2.19659e-07	5.25675e-07	-5.18188	LIV DET
ENSG00000085998	-0.0302003	3.30456	-0.307778	0.758378	0.79058	-0.307611	Not DE
ENSG00000085999	0.835834	0.426143	8.95405	1.16456e-17	6.2841e-17	8.55639	PM DET
ENSG00000086015	0.32078	6.22507	5.39654	1.05224e-07	2.58833e-07	5.31746	PM DET
ENSG00000086061	0.889022	3.93763	10.8438	1.47024e-24	1.36086e-23	10.229	PM DET
ENSG00000086062	0.657505	3.32492	13.5356	4.5522e-35	9.40556e-34	12.3554	PM DET
ENSG00000086065	-0.0794733	3.38767	-5.8352	9.56929e-09	2.57972e-08	-5.73819	LIV DET
ENSG00000086102	0.116822	6.11498	3.37306	0.000819354	0.00137047	3.34617	PM DET
ENSG00000086159	-0.37917	-0.827235	-4.90135	1.28763e-06	2.87412e-06	-4.84165	LIV DET
ENSG00000086189	-0.0821293	3.14172	-1.3464	0.17884	0.215976	-1.34434	Not DE
ENSG00000086200	-0.176706	6.61266	-5.57862	4.43323e-08	1.12622e-07	-5.47266	LIV DET
ENSG00000086205	-0.631229	6.1371	-6.26358	8.0013e-10	2.35536e-09	-6.1449	LIV DET
ENSG00000086232	0.114887	4.31988	3.45706	0.000602988	0.0010222	3.43027	PM DET
ENSG00000086289	-0.194252	3.68483	-4.67912	4.08212e-06	8.68926e-06	-4.60716	LIV DET
ENSG00000086300	-0.025411	5.26598	-0.683867	0.494376	0.543012	-0.683365	Not DE
ENSG00000086475	-0.0816169	3.37068	-2.70336	0.00709609	0.0105849	-2.6923	LIV DET
ENSG00000086504	0.0177595	-1.64151	0.175158	0.861025	0.881375	0.175069	Not DE
ENSG00000086544	0.52543	3.03667	11.0938	2.78332e-25	2.7234e-24	10.389	PM DET
ENSG00000086589	0.0133972	2.65774	0.64901	0.516626	0.564587	0.648555	Not DE
ENSG00000086598	0.00199614	2.86649	0.0449349	0.96418	0.970096	0.0449091	Not DE
ENSG00000086619	0.10093	5.21238	4.47233	1.01752e-05	2.0836e-05	4.41342	PM DET
ENSG00000086666	0.123138	5.85991	5.96576	5.5239e-09	1.51622e-08	5.83057	PM DET
ENSG00000086712	0.0826091	4.99967	5.57113	5.00556e-08	1.26586e-07	5.45111	PM DET
ENSG00000086717	-0.811996	2.88443	-13.0205	1.15766e-33	2.14307e-32	-12.0925	LIV DET
ENSG00000086730	0.801509	1.4266	11.274	7.53024e-26	7.73062e-25	10.5129	PM DET
ENSG00000086758	0.0880404	7.1558	3.33923	0.00091718	0.00152564	3.31477	PM DET
ENSG00000086827	-0.355136	3.96791	-16.7948	2.16033e-47	1.29818e-45	-14.4602	LIV DET
ENSG00000086848	-0.0670117	4.95	-2.25982	0.0243763	0.0338469	-2.25115	LIV DET
ENSG00000086991	-1.11852	3.9839	-16.8175	1.25406e-48	8.39934e-47	-14.6549	LIV DET
ENSG00000087008	0.192434	5.25361	5.84282	1.01487e-08	2.72822e-08	5.72823	PM DET
ENSG00000087053	-0.0335511	6.46211	-1.47301	0.141558	0.174113	-1.47001	Not DE
ENSG00000087074	0.728708	0.367673	6.96577	1.18453e-11	4.02232e-11	6.78209	PM DET
ENSG00000087076	-0.113257	2.47597	-2.03253	0.0427229	0.0572039	-2.02641	Not DE
ENSG00000087077	0.240379	1.05209	5.08134	5.63296e-07	1.29759e-06	5.00339	PM DET
ENSG00000087085	0.418559	-0.382181	5.49234	7.17691e-08	1.79052e-07	5.38668	PM DET
ENSG00000087086	0.90239	1.24427	12.3774	1.29089e-30	1.88501e-29	11.5019	PM DET
ENSG00000087087	0.0220066	2.71143	0.380667	0.703609	0.740344	0.380453	Not DE
ENSG00000087088	-0.320528	1.47518	-9.75318	1.01235e-20	6.88143e-20	-9.33474	LIV DET
ENSG00000087095	-0.188284	8.59104	-9.29996	8.93688e-19	5.28047e-18	-8.84767	LIV DET
ENSG00000087111	0.0377229	3.31366	1.2184	0.223636	0.265246	1.21692	Not DE
ENSG00000087116	1.11023	3.60269	9.47469	1.7642e-19	1.10047e-18	9.02701	PM DET
ENSG00000087152	-0.334839	1.71489	-7.25473	1.88611e-12	6.81822e-12	-7.04265	LIV DET
ENSG00000087157	0.178692	4.81949	8.42133	5.59594e-16	2.63048e-15	8.09781	PM DET
ENSG00000087191	0.00438638	2.01076	0.0993392	0.920917	0.933236	0.0992784	Not DE
ENSG00000087206	-0.0174034	6.24987	-1.16573	0.244422	0.28761	-1.16401	Not DE
ENSG00000087245	0.1042	-0.963813	0.936918	0.34925	0.39769	0.936045	Not DE
ENSG00000087250	0.547478	1.04968	9.39006	4.40883e-19	2.66679e-18	8.9262	PM DET
ENSG00000087253	-0.406639	4.48326	-7.57387	2.53674e-13	9.81142e-13	-7.31695	LIV DET
ENSG00000087258	0.272762	8.30933	8.71897	1.41225e-16	6.97463e-16	8.2637	PM DET
ENSG00000087263	0.1957	3.24204	7.39197	6.19547e-13	2.32191e-12	7.19611	PM DET
ENSG00000087266	0.426372	2.4892	6.33608	6.60675e-10	1.96067e-09	6.17523	PM DET
ENSG00000087269	0.332067	3.26895	13.4651	3.02127e-34	5.87242e-33	12.2023	PM DET
ENSG00000087274	1.00554	7.42524	15.5195	9.37387e-45	4.34701e-43	14.0361	PM DET
ENSG00000087299	-0.501354	5.74976	-12.2615	5.27866e-30	7.37054e-29	-11.3797	LIV DET
ENSG00000087301	-0.0150797	6.37239	-0.572779	0.567139	0.613278	-0.57227	Not DE
ENSG00000087302	0.0654297	2.77403	2.22981	0.0264043	0.0364841	2.22021	PM DET
ENSG00000087303	-0.327189	2.14897	-4.13749	4.1955e-05	8.09445e-05	-4.09644	LIV DET
ENSG00000087338	-0.0537016	5.54166	-2.01936	0.0441213	0.0589217	-2.01294	Not DE
ENSG00000087365	0.108235	3.33946	3.60859	0.000338278	0.000591092	3.58407	PM DET
ENSG00000087448	-0.463782	5.1513	-15.1234	2.99466e-41	1.06248e-39	-13.452	LIV DET
ENSG00000087460	0.240951	4.76835	7.78438	5.03177e-14	2.04976e-13	7.53109	PM DET
ENSG00000087470	-0.197091	6.21935	-7.18371	2.42196e-12	8.66252e-12	-7.00774	LIV DET
ENSG00000087494	-0.0286255	-1.33161	-0.378383	0.705307	0.741701	-0.378166	Not DE
ENSG00000087495	0.281499	8.8002	12.4628	2.57563e-30	3.69523e-29	11.4421	PM DET
ENSG00000087502	-0.255597	4.97802	-5.67857	2.28375e-08	5.9518e-08	-5.589	LIV DET
ENSG00000087510	-0.222831	-1.92429	-2.22125	0.0268754	0.0370993	-2.21332	LIV DET
ENSG00000087586	-0.0225902	0.213742	-0.57669	0.564408	0.610757	-0.576306	Not DE
ENSG00000087589	0.903131	1.79986	13.6819	1.26282e-35	2.71424e-34	12.4581	PM DET
ENSG00000087842	0.0154763	5.53258	0.466099	0.641368	0.682949	0.465786	Not DE
ENSG00000087884	0.351422	4.50075	12.0732	3.91024e-29	5.13793e-28	11.2037	PM DET
ENSG00000087903	0.56484	4.77871	12.6676	7.98463e-31	1.18863e-29	11.5433	PM DET
ENSG00000087995	-0.309712	2.99407	-14.821	1.42334e-41	5.13722e-40	-13.5069	LIV DET
ENSG00000088035	-0.388701	4.78243	-7.61132	1.60822e-13	6.31918e-13	-7.37789	LIV DET
ENSG00000088038	0.308803	2.59093	5.06241	6.60509e-07	1.51212e-06	4.97263	PM DET
ENSG00000088053	0.365216	2.37506	5.90713	7.44647e-09	2.02744e-08	5.78053	PM DET
ENSG00000088179	-0.0489998	7.78182	-2.70152	0.00713403	0.0106394	-2.69052	LIV DET
ENSG00000088205	0.159292	2.81773	4.94518	1.04295e-06	2.34623e-06	4.88336	PM DET
ENSG00000088247	0.223011	2.57876	5.7681	1.51018e-08	3.99655e-08	5.6604	PM DET
ENSG00000088256	0.0169656	3.17337	0.382997	0.701882	0.738764	0.382781	Not DE
ENSG00000088280	1.05541	4.0767	12.9841	9.02512e-33	1.54953e-31	11.9226	PM DET
ENSG00000088298	-0.0829134	3.43184	-3.75053	0.00020729	0.000370732	-3.70996	LIV DET
ENSG00000088305	0.343798	1.92351	8.42649	9.22781e-16	4.26549e-15	8.03672	PM DET
ENSG00000088325	-0.184743	0.753015	-3.70568	0.000234669	0.000417486	-3.67844	LIV DET
ENSG00000088340	0.40507	1.14415	3.75189	0.00019938	0.000357392	3.7198	PM DET
ENSG00000088356	0.149362	1.75128	5.70354	2.29564e-08	5.98074e-08	5.5881	PM DET
ENSG00000088367	0.256638	6.53405	8.08232	1.11033e-14	4.74453e-14	7.72594	PM DET
ENSG00000088387	0.00876681	8.35203	0.281916	0.778158	0.808044	0.281721	Not DE
ENSG00000088448	-0.146698	7.63907	-5.57997	4.53533e-08	1.15113e-07	-5.46863	LIV DET
ENSG00000088451	-0.111967	3.02337	-5.97193	5.61465e-09	1.54057e-08	-5.82785	LIV DET
ENSG00000088538	-0.0737069	9.98513	-5.30566	1.81076e-07	4.36479e-07	-5.21778	LIV DET
ENSG00000088543	-0.505034	3.25993	-14.2626	2.98135e-36	6.76253e-35	-12.5728	LIV DET
ENSG00000088682	0.346774	4.21556	11.0884	3.55127e-25	3.45421e-24	10.3657	PM DET
ENSG00000088727	-0.550141	2.72489	-11.9183	4.62586e-29	6.05052e-28	-11.1888	LIV DET
ENSG00000088756	0.325916	4.13271	4.54531	7.03116e-06	1.46064e-05	4.49274	PM DET
ENSG00000088766	-0.172156	5.00151	-7.07113	5.08814e-12	1.77257e-11	-6.9031	LIV DET
ENSG00000088808	0.442239	6.31817	11.4688	3.00952e-27	3.44042e-26	10.8123	PM DET
ENSG00000088812	-0.177514	6.56556	-12.4904	8.00784e-29	1.02865e-27	-11.14	LIV DET
ENSG00000088826	0.328405	3.67289	6.11706	2.16928e-09	6.15752e-09	5.9846	PM DET
ENSG00000088827	0.208161	-0.00990226	1.71198	0.0875776	0.111494	1.70832	Not DE
ENSG00000088832	0.404656	4.28892	13.7077	3.93472e-35	8.1444e-34	12.3672	PM DET
ENSG00000088833	0.342387	4.62434	16.3161	2.11633e-48	1.40001e-46	14.6193	PM DET
ENSG00000088836	0.649559	-1.94563	5.55233	4.97027e-08	1.25763e-07	5.45237	PM DET
ENSG00000088854	-0.109299	7.77688	-7.15268	3.84922e-12	1.35547e-11	-6.94261	LIV DET
ENSG00000088876	-0.144941	2.44914	-1.99174	0.0469332	0.0624407	-1.9869	Not DE
ENSG00000088881	0.816837	3.76391	13.6923	2.60448e-35	5.44994e-34	12.4003	PM DET
ENSG00000088888	0.0659986	3.26345	2.19027	0.0289659	0.039796	2.18395	PM DET
ENSG00000088899	0.161893	5.19041	3.81203	0.000154685	0.000280828	3.78343	PM DET
ENSG00000088926	-0.770046	-0.516958	-7.28188	1.75207e-12	6.34865e-12	-7.05292	LIV DET
ENSG00000088930	0.161964	6.5823	9.28606	1.43766e-18	8.35057e-18	8.79444	PM DET
ENSG00000088970	0.590949	6.70352	11.8075	3.56714e-28	4.35551e-27	11.0062	PM DET
ENSG00000088986	-0.17531	3.72675	-5.4804	6.70801e-08	1.67846e-07	-5.39882	LIV DET
ENSG00000088992	-0.381141	3.86229	-4.86708	1.52461e-06	3.38139e-06	-4.80798	LIV DET
ENSG00000089006	0.171976	4.87674	6.91891	1.89052e-11	6.32886e-11	6.71424	PM DET
ENSG00000089009	-0.359668	2.2576	-7.49946	2.86361e-13	1.10181e-12	-7.30066	LIV DET
ENSG00000089022	0.128345	5.38043	5.22838	2.5212e-07	6.00377e-07	5.15612	PM DET
ENSG00000089041	0.129501	5.99664	3.91414	0.000106391	0.000196366	3.87553	PM DET
ENSG00000089048	0.0108594	4.86732	0.611509	0.54114	0.588379	0.611091	Not DE
ENSG00000089050	0.129033	1.18396	3.41968	0.000692598	0.00116824	3.39249	PM DET
ENSG00000089053	-0.402945	5.95067	-10.6933	3.47986e-24	3.11302e-23	-10.1452	LIV DET
ENSG00000089057	0.0979976	6.98403	4.48214	9.43712e-06	1.94034e-05	4.42968	PM DET
ENSG00000089060	-0.116642	3.63394	-2.8146	0.00512056	0.00777448	-2.79935	LIV DET
ENSG00000089063	0.119027	5.05679	5.95715	5.65183e-09	1.55022e-08	5.82675	PM DET
ENSG00000089091	-0.177303	4.78759	-9.73148	1.27501e-20	8.61075e-20	-9.31028	LIV DET
ENSG00000089094	0.165928	5.32064	4.17366	3.75415e-05	7.27842e-05	4.12211	PM DET
ENSG00000089101	-0.125494	3.82934	-1.87929	0.060919	0.0795718	-1.87408	Not DE
ENSG00000089123	-0.496167	6.73787	-17.8593	1.44576e-55	1.86446e-53	-15.7029	LIV DET
ENSG00000089127	-0.553032	1.15941	-8.67053	3.14584e-16	1.51072e-15	-8.1676	LIV DET
ENSG00000089154	0.320255	5.07042	8.79401	9.37583e-16	4.33217e-15	8.03477	PM DET
ENSG00000089157	-0.642073	1.40368	-16.6651	5.84509e-50	4.39915e-48	-14.8617	LIV DET
ENSG00000089159	1.09871	3.1301	15.2017	6.08872e-42	2.28377e-40	13.5693	PM DET
ENSG00000089163	-0.144139	1.25404	-3.28536	0.00111634	0.00183656	-3.25944	LIV DET
ENSG00000089169	-0.294671	6.35273	-4.50751	8.14343e-06	1.68301e-05	-4.46138	LIV DET
ENSG00000089177	0.0501598	7.07104	1.62485	0.104817	0.131732	1.62194	Not DE
ENSG00000089195	0.201151	1.9572	6.68003	6.47287e-11	2.07521e-10	6.53239	PM DET
ENSG00000089199	-0.234189	1.75779	-3.47473	0.000556381	0.000946825	-3.45203	LIV DET
ENSG00000089220	-0.224809	3.05333	-8.03248	9.49406e-15	4.07586e-14	-7.74586	LIV DET
ENSG00000089234	-0.259527	4.52868	-13.8546	7.65225e-36	1.67452e-34	-12.498	LIV DET
ENSG00000089248	-0.278941	1.9541	-8.708	4.31698e-17	2.22638e-16	-8.40395	LIV DET
ENSG00000089250	0.245392	3.99726	5.61424	3.65349e-08	9.36107e-08	5.50683	PM DET
ENSG00000089280	0.400985	3.9562	6.16476	1.9528e-09	5.56783e-09	6.00169	PM DET
ENSG00000089289	-0.170785	3.8347	-11.7437	3.16566e-27	3.60993e-26	-10.8077	LIV DET
ENSG00000089327	0.599637	1.05459	9.87951	7.31717e-21	5.03494e-20	9.36907	PM DET
ENSG00000089335	-0.180912	4.55503	-7.42986	6.59307e-13	2.46643e-12	-7.18762	LIV DET
ENSG00000089351	1.31388	3.56611	19.8595	3.84372e-60	7.87791e-58	16.3575	PM DET
ENSG00000089472	0.26258	3.69374	3.82616	0.000150071	0.000272711	3.79095	PM DET
ENSG00000089486	0.154407	4.66849	5.73121	2.06105e-08	5.38976e-08	5.6068	PM DET
ENSG00000089505	0.297752	-5.90195	1.1866	0.236022	0.278583	1.18499	Not DE
ENSG00000089558	-0.10307	2.29311	-1.43262	0.152669	0.186599	-1.43017	Not DE
ENSG00000089597	0.160182	3.77643	5.37142	1.19276e-07	2.9202e-07	5.2946	PM DET
ENSG00000089639	-0.0815734	0.892076	-1.68416	0.0927643	0.117575	-1.68099	Not DE
ENSG00000089682	0.0823579	5.44278	3.61544	0.000334988	0.000585789	3.58662	PM DET
ENSG00000089693	-0.00917339	2.42219	-0.258558	0.796081	0.823934	-0.258423	Not DE
ENSG00000089723	-0.0700962	0.23827	-1.38255	0.167441	0.20314	-1.38047	Not DE
ENSG00000089737	-0.0970843	4.7543	-3.64728	0.000292606	0.00051513	-3.62176	LIV DET
ENSG00000089775	-0.0577157	4.79838	-1.67338	0.0950975	0.1203	-1.6691	Not DE
ENSG00000089818	-0.245611	2.25397	-5.2268	2.5213e-07	6.00377e-07	-5.15611	LIV DET
ENSG00000089820	0.165499	1.74359	3.56171	0.00040311	0.000698001	3.53804	PM DET
ENSG00000089847	-0.313722	5.18297	-6.37208	4.19709e-10	1.26552e-09	-6.24652	LIV DET
ENSG00000089876	-0.197527	5.48895	-10.6604	1.50158e-23	1.28711e-22	-10.0015	LIV DET
ENSG00000089902	0.173232	5.7377	5.67732	2.31689e-08	6.0327e-08	5.5865	PM DET
ENSG00000089916	-0.183382	6.03527	-9.08259	4.55892e-18	2.54313e-17	-8.6639	LIV DET
ENSG00000090006	0.0451249	2.87686	0.923192	0.356346	0.405207	0.922351	Not DE
ENSG00000090013	-0.367505	2.322	-10.0251	3.34301e-21	2.37288e-20	-9.45141	LIV DET
ENSG00000090020	-0.130493	4.01941	-3.32586	0.000945247	0.00156971	-3.30634	LIV DET
ENSG00000090054	-0.0827849	5.61842	-4.2523	2.70086e-05	5.31261e-05	-4.19733	LIV DET
ENSG00000090060	0.356496	6.63632	8.25705	1.61311e-15	7.33684e-15	7.96796	PM DET
ENSG00000090061	0.345115	4.13987	9.21893	1.33487e-18	7.76531e-18	8.80276	PM DET
ENSG00000090097	0.204052	4.42132	4.92156	1.23729e-06	2.76581e-06	4.84957	PM DET
ENSG00000090104	4.92016	0.210368	24.021	6.81346e-85	1.95504e-81	19.5244	PM DET
ENSG00000090238	0.521616	1.95137	12.0744	2.08734e-28	2.59983e-27	11.0544	PM DET
ENSG00000090263	-0.489286	1.77651	-11.1718	3.08351e-24	2.76817e-23	-10.157	LIV DET
ENSG00000090266	0.0404915	3.68582	1.50232	0.133958	0.165448	1.49867	Not DE
ENSG00000090273	0.333529	3.89901	5.4914	6.63076e-08	1.65978e-07	5.4009	PM DET
ENSG00000090316	0.218832	4.17454	4.80924	1.99753e-06	4.37907e-06	4.75367	PM DET
ENSG00000090339	0.743021	-0.354017	7.76757	5.44284e-14	2.20899e-13	7.52083	PM DET
ENSG00000090372	0.0909441	4.48021	2.60865	0.00953189	0.0139999	2.59236	PM DET
ENSG00000090376	0.638168	3.96791	9.72385	3.35631e-20	2.20189e-19	9.20692	PM DET
ENSG00000090382	-0.06545	-2.57614	-0.625064	0.532267	0.579725	-0.62455	Not DE
ENSG00000090432	-0.172438	1.39844	-6.86534	1.9929e-11	6.65412e-11	-6.70654	LIV DET
ENSG00000090447	0.113879	2.47769	3.33933	0.000930073	0.0015457	3.31087	PM DET
ENSG00000090470	-0.414344	3.05315	-7.1809	2.76884e-12	9.86478e-12	-6.98898	LIV DET
ENSG00000090487	-0.551818	3.89156	-17.372	2.63441e-53	2.6758e-51	-15.3692	LIV DET
ENSG00000090520	0.0208363	2.36812	0.560739	0.575353	0.620961	0.560186	Not DE
ENSG00000090530	0.0270859	5.50934	0.788026	0.431052	0.480424	0.787392	Not DE
ENSG00000090534	-0.429178	0.73892	-6.56768	1.28701e-10	4.02936e-10	-6.4287	LIV DET
ENSG00000090539	-0.333557	1.64516	-5.77733	1.34219e-08	3.57299e-08	-5.68061	LIV DET
ENSG00000090565	0.063839	6.41472	2.10534	0.0359706	0.0486797	2.09726	PM DET
ENSG00000090581	-0.18146	4.88546	-7.56049	2.64373e-13	1.02183e-12	-7.3114	LIV DET
ENSG00000090612	-0.708146	2.87105	-12.7661	1.72011e-32	2.88003e-31	-11.8688	LIV DET
ENSG00000090615	0.367266	5.54015	8.01479	7.62336e-15	3.2968e-14	7.77369	PM DET
ENSG00000090621	0.222057	3.47174	3.06232	0.00234199	0.00370914	3.04304	PM DET
ENSG00000090661	-0.249818	6.31211	-4.86812	1.65479e-06	3.65844e-06	-4.79157	LIV DET
ENSG00000090674	-0.26476	1.59879	-5.65389	2.97834e-08	7.68178e-08	-5.54271	LIV DET
ENSG00000090686	0.0248168	6.71355	0.96821	0.333537	0.381501	0.967014	Not DE
ENSG00000090776	0.31317	-1.02017	4.26622	2.58513e-05	5.09327e-05	4.20724	PM DET
ENSG00000090857	-0.208742	4.75611	-4.9226	1.18669e-06	2.65554e-06	-4.85785	LIV DET
ENSG00000090861	0.224501	4.54687	3.63271	0.000316576	0.000555071	3.60134	PM DET
ENSG00000090863	0.311296	7.22977	9.17494	2.15728e-18	1.23431e-17	8.74875	PM DET
ENSG00000090905	-0.0575347	9.10101	-3.72967	0.000219761	0.000392302	-3.69515	LIV DET
ENSG00000090924	0.260946	0.00948078	2.75911	0.00600861	0.0090474	2.74731	PM DET
ENSG00000090932	0.028176	-2.25235	0.301084	0.763476	0.794812	0.300919	Not DE
ENSG00000090971	-0.0877237	-0.318605	-0.529461	0.596717	0.641365	-0.529128	Not DE
ENSG00000090975	0.205444	6.30949	5.21685	2.90055e-07	6.86767e-07	5.1298	PM DET
ENSG00000090989	-0.264631	6.01432	-9.45326	4.88783e-18	2.72264e-17	-8.65596	LIV DET
ENSG00000091009	-0.0948706	4.93441	-3.01758	0.00267888	0.00421593	-3.00237	LIV DET
ENSG00000091039	-0.0170315	7.61305	-0.427516	0.669236	0.708725	-0.427197	Not DE
ENSG00000091073	0.118863	3.39316	3.15996	0.00168893	0.00272314	3.1401	PM DET
ENSG00000091106	0.823941	-0.370607	11.1603	1.41769e-25	1.41861e-24	10.4531	PM DET
ENSG00000091127	-0.0559794	4.89526	-2.6536	0.00831318	0.0123061	-2.63908	LIV DET
ENSG00000091129	-0.0675949	9.26067	-2.12196	0.0343344	0.0466221	-2.11612	LIV DET
ENSG00000091136	-0.375719	4.45801	-6.04485	2.92675e-09	8.20812e-09	-5.93566	LIV DET
ENSG00000091137	-0.293597	4.3046	-4.30143	2.04199e-05	4.06326e-05	-4.26025	LIV DET
ENSG00000091140	0.00867251	5.27131	0.2745	0.783813	0.812924	0.274353	Not DE
ENSG00000091157	-0.21279	8.22807	-8.75984	4.86754e-17	2.49463e-16	-8.38985	LIV DET
ENSG00000091164	-0.472241	5.3911	-8.97507	8.20542e-18	4.49107e-17	-8.59668	LIV DET
ENSG00000091317	0.126624	2.61564	3.67228	0.000272353	0.00048095	3.64027	PM DET
ENSG00000091409	-0.0830714	4.98619	-1.79755	0.0729505	0.0939929	-1.79314	Not DE
ENSG00000091428	-0.267237	8.25973	-5.78479	1.27588e-08	3.4024e-08	-5.68926	LIV DET
ENSG00000091436	0.514117	4.20041	11.9976	9.21935e-29	1.17769e-27	11.1275	PM DET
ENSG00000091482	-0.145116	-0.617132	-1.65543	0.0984772	0.124165	-1.65228	Not DE
ENSG00000091483	-0.301347	3.50339	-10.0679	4.89677e-21	3.41866e-20	-9.41138	LIV DET
ENSG00000091490	0.191033	4.77111	3.08424	0.002186	0.00347384	3.06373	PM DET
ENSG00000091513	-0.400588	6.54174	-4.19331	3.24261e-05	6.32566e-05	-4.15572	LIV DET
ENSG00000091527	-0.0600717	3.30079	-2.2895	0.022548	0.0314338	-2.28101	LIV DET
ENSG00000091536	0.407899	2.2164	3.63546	0.000310746	0.000545308	3.60617	PM DET
ENSG00000091542	0.371274	4.41541	13.3614	1.32317e-34	2.64116e-33	12.2693	PM DET
ENSG00000091592	-0.321975	2.21682	-2.78876	0.00552098	0.0083438	-2.77495	LIV DET
ENSG00000091622	-0.124649	4.96214	-2.20338	0.0280177	0.038588	-2.19704	LIV DET
ENSG00000091640	-0.212942	1.45746	-5.24108	2.34348e-07	5.59545e-07	-5.1698	LIV DET
ENSG00000091651	-0.517128	1.19884	-8.14357	3.04905e-15	1.35589e-14	-7.88888	LIV DET
ENSG00000091656	0.19615	6.58546	6.26245	8.07151e-10	2.37445e-09	6.14351	PM DET
ENSG00000091664	-0.294485	0.438336	-3.40674	0.000731004	0.00122977	-3.37768	LIV DET
ENSG00000091732	-0.510715	3.36124	-18.7507	7.03765e-60	1.36906e-57	-16.3207	LIV DET
ENSG00000091831	0.315078	3.4321	6.68021	7.25713e-11	2.31629e-10	6.51524	PM DET
ENSG00000091844	-0.34215	5.15077	-9.14345	1.52306e-18	8.82876e-18	-8.78796	LIV DET
ENSG00000091879	0.893242	1.72064	8.47312	3.43008e-16	1.64276e-15	8.15716	PM DET
ENSG00000091947	0.120224	2.21098	3.38037	0.000780027	0.00130764	3.35979	PM DET
ENSG00000091972	-0.351231	5.07172	-11.5654	1.29679e-27	1.52499e-26	-10.8893	LIV DET
ENSG00000091986	-0.0198736	1.05736	-0.082479	0.934301	0.94463	-0.0824352	Not DE
ENSG00000092010	-0.188644	-2.32128	-1.9721	0.0491376	0.0651658	-1.9674	Not DE
ENSG00000092020	0.338881	4.3325	8.90037	1.75431e-17	9.33695e-17	8.50901	PM DET
ENSG00000092036	0.0427293	1.97788	1.20824	0.227837	0.269866	1.20595	Not DE
ENSG00000092051	0.0485302	3.29897	1.05283	0.292927	0.339295	1.05172	Not DE
ENSG00000092054	0.753547	-1.92803	8.0068	8.1821e-15	3.52913e-14	7.76473	PM DET
ENSG00000092068	0.163911	4.22881	2.70205	0.0071783	0.0107026	2.68846	PM DET
ENSG00000092094	-0.378948	4.03525	-10.884	3.10932e-23	2.59167e-22	-9.92914	LIV DET
ENSG00000092096	0.898542	2.88888	11.28	3.89896e-26	4.09614e-25	10.5748	PM DET
ENSG00000092098	-0.275787	1.31482	-3.0945	0.00208	0.0033171	-3.07857	LIV DET
ENSG00000092108	-0.235117	6.62689	-10.5976	4.05255e-23	3.33428e-22	-9.90268	LIV DET
ENSG00000092140	0.0386475	5.59358	1.03716	0.300319	0.346999	1.03575	Not DE
ENSG00000092148	-0.246502	6.45645	-9.93265	2.38626e-21	1.71177e-20	-9.48663	LIV DET
ENSG00000092199	-0.0793915	7.3083	-4.43035	1.21784e-05	2.4757e-05	-4.37437	LIV DET
ENSG00000092201	-0.0187552	3.84352	-1.02722	0.304805	0.351661	-1.02618	Not DE
ENSG00000092203	-0.623991	3.43664	-20.8591	4.93494e-70	2.69718e-67	-17.6908	LIV DET
ENSG00000092208	-0.00910797	2.86837	-0.407017	0.684169	0.722538	-0.406781	Not DE
ENSG00000092295	0.369177	0.284293	5.78964	1.45192e-08	3.84994e-08	5.66715	PM DET
ENSG00000092330	-0.595778	2.49305	-5.1721	3.36091e-07	7.91361e-07	-5.102	LIV DET
ENSG00000092377	-0.125248	-0.553507	-1.47467	0.141637	0.174201	-1.46972	Not DE
ENSG00000092421	0.0448407	6.82589	0.969182	0.333085	0.38106	0.967918	Not DE
ENSG00000092439	-0.0683896	6.76938	-2.47508	0.013747	0.0197585	-2.46381	LIV DET
ENSG00000092445	0.187547	5.12451	6.89754	2.34037e-11	7.76795e-11	6.68304	PM DET
ENSG00000092470	0.0980986	0.905369	2.51582	0.0122689	0.0177496	2.50431	PM DET
ENSG00000092529	0.128041	3.03355	0.880226	0.379151	0.428065	0.879461	Not DE
ENSG00000092531	0.78267	4.92548	17.2245	1.35668e-51	1.1657e-49	15.1117	PM DET
ENSG00000092607	0.150358	1.44276	1.41423	0.157987	0.192607	1.41187	Not DE
ENSG00000092621	0.460744	2.70527	6.58344	1.2847e-10	4.02268e-10	6.42897	PM DET
ENSG00000092758	-0.379425	1.76638	-5.29241	2.05822e-07	4.93899e-07	-5.194	LIV DET
ENSG00000092820	0.428376	3.99711	7.33532	1.09838e-12	4.04448e-12	7.11758	PM DET
ENSG00000092841	0.00450919	2.35242	0.122567	0.902499	0.917568	0.122505	Not DE
ENSG00000092847	-0.140688	5.0767	-7.04314	7.99305e-12	2.74712e-11	-6.83867	LIV DET
ENSG00000092850	0.171343	-1.7847	2.47615	0.0136125	0.0195774	2.46733	PM DET
ENSG00000092853	-0.237273	-0.0826491	-3.80491	0.000159294	0.000288853	-3.77611	LIV DET
ENSG00000092871	-0.286543	6.78311	-5.85506	8.55668e-09	2.31516e-08	-5.75711	LIV DET
ENSG00000092929	1.17765	0.56888	11.6584	2.74131e-27	3.14163e-26	10.8209	PM DET
ENSG00000092931	0.0668186	5.51941	3.52004	0.000477757	0.000820323	3.49293	PM DET
ENSG00000092964	0.28044	8.47292	10.3168	6.40065e-22	4.80467e-21	9.62289	PM DET
ENSG00000092969	0.427726	4.54612	8.19062	2.88028e-15	1.28432e-14	7.89599	PM DET
ENSG00000092978	-0.883393	6.5903	-18.5228	3.30819e-54	3.75938e-52	-15.503	LIV DET
ENSG00000093000	-0.294765	3.31905	-10.1077	5.18473e-22	3.9292e-21	-9.64453	LIV DET
ENSG00000093010	0.110247	4.4805	3.96302	8.84024e-05	0.000164727	3.9204	PM DET
ENSG00000093072	-0.1908	1.66297	-2.74601	0.00632598	0.00950657	-2.73039	LIV DET
ENSG00000093100	0.279566	1.76972	1.77388	0.0767308	0.0985485	1.76998	Not DE
ENSG00000093144	-0.393515	5.33452	-14.6906	2.44866e-36	5.5763e-35	-12.5883	LIV DET
ENSG00000093167	-0.174126	7.63301	-6.79651	3.83319e-11	1.25129e-10	-6.61039	LIV DET
ENSG00000093183	-0.575304	4.73587	-10.3955	8.70443e-23	6.98148e-22	-9.82596	LIV DET
ENSG00000093217	-0.0405618	5.25177	-1.1602	0.246511	0.289741	-1.15887	Not DE
ENSG00000094631	-0.0224403	2.78905	-0.639894	0.522531	0.570388	-0.639449	Not DE
ENSG00000094796	-0.525176	-4.05207	-3.63006	0.000319791	0.000560452	-3.59872	LIV DET
ENSG00000094804	0.100314	-0.0740787	1.62147	0.105536	0.132592	1.61859	Not DE
ENSG00000094841	0.0786827	4.42266	3.74941	0.000202483	0.000362643	3.7159	PM DET
ENSG00000094880	-0.167588	3.63198	-8.86607	2.6742e-17	1.40119e-16	-8.45998	LIV DET
ENSG00000094914	0.074283	1.37224	1.77039	0.0772602	0.0991451	1.76681	Not DE
ENSG00000094916	-0.0439475	4.34655	-1.97058	0.0493141	0.0653809	-1.96587	Not DE
ENSG00000094963	-0.330177	0.484512	-3.34604	0.000887763	0.00147864	-3.32387	LIV DET
ENSG00000094975	-0.406866	5.68961	-14.1937	9.10785e-39	2.60362e-37	-13.0225	LIV DET
ENSG00000095002	-0.101921	6.37238	-5.35144	1.47408e-07	3.57727e-07	-5.25577	LIV DET
ENSG00000095015	-0.160573	5.33813	-5.68258	2.50063e-08	6.49345e-08	-5.57323	LIV DET
ENSG00000095059	-0.0551431	1.49195	-1.18545	0.236392	0.278977	-1.18405	Not DE
ENSG00000095066	0.123976	3.35633	3.53642	0.000455449	0.000784309	3.50568	PM DET
ENSG00000095139	-0.270663	3.8666	-15.222	2.83077e-43	1.17293e-41	-13.7924	LIV DET
ENSG00000095203	0.0642321	5.96195	1.55823	0.119818	0.149261	1.55554	Not DE
ENSG00000095209	0.0359742	4.62903	1.49929	0.134441	0.166008	1.49682	Not DE
ENSG00000095261	-0.0454228	4.18506	-1.05333	0.292857	0.33923	-1.05188	Not DE
ENSG00000095303	0.213136	1.44252	2.8802	0.00419663	0.00644156	2.86299	PM DET
ENSG00000095319	0.0513569	4.3683	1.78507	0.0748447	0.0962606	1.78142	Not DE
ENSG00000095321	0.0406022	1.58109	0.622042	0.534265	0.581648	0.621509	Not DE
ENSG00000095370	-0.174142	2.71616	-3.98971	8.01431e-05	0.000150203	-3.94397	LIV DET
ENSG00000095380	-0.127468	2.09037	-4.81003	1.99914e-06	4.38218e-06	-4.75351	LIV DET
ENSG00000095383	0.341338	3.8729	6.88831	2.02592e-11	6.7624e-11	6.70414	PM DET
ENSG00000095397	0.552093	5.47644	8.97033	1.82993e-17	9.72596e-17	8.50411	PM DET
ENSG00000095485	-0.225687	5.86128	-7.65829	1.36517e-13	5.40117e-13	-7.39968	LIV DET
ENSG00000095539	0.333979	1.59197	6.10019	2.10698e-09	5.98659e-09	5.98934	PM DET
ENSG00000095564	0.0504798	6.30732	2.79897	0.00538492	0.00814784	2.78306	PM DET
ENSG00000095574	0.178412	4.41531	7.26994	1.73349e-12	6.2863e-12	7.0544	PM DET
ENSG00000095585	0.19366	3.19043	2.36658	0.0185658	0.0262183	2.35414	PM DET
ENSG00000095587	0.165662	2.68109	1.95714	0.0508938	0.067343	1.95237	Not DE
ENSG00000095637	0.472993	9.17496	13.4687	3.16523e-33	5.64552e-32	12.0096	PM DET
ENSG00000095713	0.313345	4.6793	5.38504	1.11584e-07	2.73919e-07	5.30677	PM DET
ENSG00000095739	-0.373496	1.11955	-7.20337	4.19369e-12	1.47331e-11	-6.9305	LIV DET
ENSG00000095752	-0.230285	-3.82248	-1.29612	0.195666	0.234757	-1.294	Not DE
ENSG00000095787	0.256165	7.28102	8.10463	7.63875e-15	3.30284e-14	7.77343	PM DET
ENSG00000095794	0.288688	5.49648	6.45721	2.83811e-10	8.6657e-10	6.30737	PM DET
ENSG00000095906	-0.131864	1.86165	-4.18482	3.36117e-05	6.55139e-05	-4.14751	LIV DET
ENSG00000095917	0.15803	-4.18209	0.869823	0.384902	0.433811	0.868899	Not DE
ENSG00000095951	0.0283762	6.52333	0.970017	0.33265	0.38062	0.968789	Not DE
ENSG00000095970	-0.185861	-0.188397	-2.18736	0.0293396	0.0402758	-2.17889	LIV DET
ENSG00000096060	1.29122	6.58289	13.1284	2.36395e-33	4.27953e-32	12.0337	PM DET
ENSG00000096063	0.115851	6.28801	2.0074	0.0452369	0.0603167	2.00245	Not DE
ENSG00000096070	0.0679596	4.32087	2.66185	0.00859814	0.0126943	2.62763	PM DET
ENSG00000096080	0.253484	2.49383	9.84325	1.56828e-20	1.05263e-19	9.28826	PM DET
ENSG00000096088	0.106368	-2.35974	0.922638	0.356797	0.40566	0.921486	Not DE
ENSG00000096092	-0.622586	4.02037	-16.2311	2.08634e-45	1.03215e-43	-14.1422	LIV DET
ENSG00000096093	-0.00602335	5.44619	-0.211726	0.83242	0.856525	-0.211598	Not DE
ENSG00000096384	0.945991	4.08481	11.6537	1.38753e-27	1.62753e-26	10.8831	PM DET
ENSG00000096401	-0.0684391	4.74517	-4.26247	2.63016e-05	5.17844e-05	-4.20333	LIV DET
ENSG00000096433	0.217479	0.637216	2.88369	0.00413949	0.00636152	2.86733	PM DET
ENSG00000096654	0.0909001	3.25741	2.28005	0.0230951	0.0321477	2.27186	PM DET
ENSG00000096696	-0.171262	-0.552555	-1.24129	0.215152	0.255937	-1.23952	Not DE
ENSG00000096717	-0.203017	4.77567	-10.321	8.38093e-23	6.73379e-22	-9.82977	LIV DET
ENSG00000096746	0.371802	5.28222	14.5415	2.0535e-39	6.31878e-38	13.1358	PM DET
ENSG00000096872	0.179098	4.79724	5.11318	4.85206e-07	1.12572e-06	5.03207	PM DET
ENSG00000096968	-0.0797183	6.80965	-2.86594	0.00433131	0.00663631	-2.85297	LIV DET
ENSG00000096996	0.167871	-0.26162	2.96797	0.00317227	0.00494362	2.95053	PM DET
ENSG00000097007	0.00063529	6.63348	0.0304451	0.975724	0.979993	0.0304299	Not DE
ENSG00000097021	0.187002	5.48392	4.00866	7.40948e-05	0.000139345	3.96274	PM DET
ENSG00000097033	-0.0968661	5.58218	-5.67439	2.70239e-08	6.99203e-08	-5.5597	LIV DET
ENSG00000097046	-0.0875689	3.15251	-1.41112	0.15902	0.193753	-1.40837	Not DE
ENSG00000097096	-0.0156009	3.2041	-0.521789	0.602046	0.646427	-0.52146	Not DE
ENSG00000099139	0.457547	6.39454	9.21229	3.75982e-18	2.10915e-17	8.68583	PM DET
ENSG00000099194	0.0472698	3.71404	0.763663	0.445551	0.494877	0.762854	Not DE
ENSG00000099203	-0.939164	-1.43133	-13.0944	5.59105e-34	1.06685e-32	-12.1521	LIV DET
ENSG00000099204	0.282162	8.40247	8.14079	5.50504e-15	2.40518e-14	7.8148	PM DET
ENSG00000099219	0.0348692	6.11272	1.46227	0.144497	0.177414	1.45925	Not DE
ENSG00000099246	-0.00356164	5.48663	-0.116579	0.907249	0.9215	-0.11651	Not DE
ENSG00000099250	-0.19786	5.54695	-3.65308	0.000295906	0.000520699	-3.61886	LIV DET
ENSG00000099251	-0.0425325	3.99337	-0.766172	0.443969	0.493336	-0.765508	Not DE
ENSG00000099256	-0.118685	5.94545	-5.21885	3.11801e-07	7.36434e-07	-5.11617	LIV DET
ENSG00000099260	-0.280436	2.37878	-2.86221	0.0044148	0.00675837	-2.84689	LIV DET
ENSG00000099282	0.606432	4.86492	9.72831	1.3509e-19	8.48891e-19	9.05619	PM DET
ENSG00000099284	0.0329671	3.87387	0.688044	0.491749	0.54041	0.68753	Not DE
ENSG00000099290	0.0275993	4.81499	1.38441	0.166909	0.202537	1.3822	Not DE
ENSG00000099308	-0.184011	5.61362	-5.04884	6.78118e-07	1.55011e-06	-4.96753	LIV DET
ENSG00000099326	0.150319	4.27067	4.55169	7.23383e-06	1.50043e-05	4.48669	PM DET
ENSG00000099330	0.221185	-0.644477	2.60274	0.00951755	0.0139815	2.59288	PM DET
ENSG00000099331	0.323294	5.44704	5.47697	7.61695e-08	1.89495e-07	5.37597	PM DET
ENSG00000099337	0.0389231	-0.74568	0.516689	0.605602	0.64982	0.516361	Not DE
ENSG00000099338	-0.154003	3.98788	-2.77172	0.00584083	0.00880748	-2.75659	LIV DET
ENSG00000099341	0.152721	1.88458	2.92264	0.00367239	0.00568248	2.90501	PM DET
ENSG00000099364	0.0892195	3.91479	1.85659	0.0640571	0.0833956	1.85178	Not DE
ENSG00000099365	-0.117794	3.18809	-2.13884	0.0331342	0.0451198	-2.13045	LIV DET
ENSG00000099377	0.897639	-2.50081	8.34385	7.4162e-16	3.45803e-15	8.06346	PM DET
ENSG00000099381	-0.262361	2.5922	-5.42897	8.78716e-08	2.17641e-07	-5.35017	LIV DET
ENSG00000099385	-0.089438	4.27506	-2.95302	0.00337066	0.00523998	-2.93174	LIV DET
ENSG00000099617	0.20928	-1.65752	2.33058	0.0201733	0.0283402	2.32311	PM DET
ENSG00000099622	-0.761313	4.60008	-9.05276	2.96353e-18	1.67721e-17	-8.71284	LIV DET
ENSG00000099624	0.35431	0.511057	8.41135	4.10322e-16	1.95211e-15	8.13548	PM DET
ENSG00000099625	-0.188982	0.837299	-2.16891	0.0306728	0.0420079	-2.16129	LIV DET
ENSG00000099715	-0.166793	5.0378	-1.761	0.0789301	0.101141	-1.75693	Not DE
ENSG00000099725	0.384368	1.39818	3.73017	0.000222394	0.000396816	3.69212	PM DET
ENSG00000099769	0.499479	-2.68809	5.06013	5.86143e-07	1.34778e-06	4.99573	PM DET
ENSG00000099783	-0.00979172	5.90703	-0.418059	0.676081	0.714984	-0.417817	Not DE
ENSG00000099785	-0.65126	3.46371	-15.5629	8.16914e-45	3.84268e-43	-14.0458	LIV DET
ENSG00000099795	-0.151845	2.21714	-5.33863	1.41447e-07	3.43806e-07	-5.26336	LIV DET
ENSG00000099797	0.605097	3.82685	12.5418	5.85781e-30	8.12483e-29	11.3706	PM DET
ENSG00000099800	-0.740393	-2.46002	-5.57824	3.95331e-08	1.00865e-07	-5.49292	LIV DET
ENSG00000099804	-0.0992521	1.85599	-1.9496	0.0518809	0.0685543	-1.94412	Not DE
ENSG00000099810	-0.0116784	5.7467	-0.424046	0.671751	0.710961	-0.423747	Not DE
ENSG00000099814	-0.308728	3.38454	-5.79796	1.36934e-08	3.64148e-08	-5.67718	LIV DET
ENSG00000099817	0.194266	0.82904	3.27259	0.00115492	0.00189637	3.24979	PM DET
ENSG00000099821	-0.375483	2.38488	-6.25688	9.12324e-10	2.6702e-09	-6.12404	LIV DET
ENSG00000099822	-0.3969	3.28105	-8.7268	5.64071e-17	2.87483e-16	-8.3725	LIV DET
ENSG00000099840	1.441	-1.10801	7.42933	6.19983e-13	2.32316e-12	7.19601	PM DET
ENSG00000099849	-0.425929	-2.35471	-3.20417	0.00144017	0.00234064	-3.18648	LIV DET
ENSG00000099860	2.37207	-3.58114	10.9717	8.14023e-25	7.65815e-24	10.2861	PM DET
ENSG00000099864	-0.112277	4.8862	-2.17257	0.0303576	0.041591	-2.16539	LIV DET
ENSG00000099866	0.442141	0.0968121	7.99685	1.26802e-14	5.40024e-14	7.70901	PM DET
ENSG00000099875	1.06937	2.73895	12.2544	3.8366e-30	5.42298e-29	11.4075	PM DET
ENSG00000099889	0.239061	3.79578	4.36852	1.60616e-05	3.22709e-05	4.3136	PM DET
ENSG00000099899	0.176781	1.71819	2.76661	0.00594857	0.00896228	2.7506	PM DET
ENSG00000099901	0.366777	1.37598	6.64309	9.92158e-11	3.13058e-10	6.46814	PM DET
ENSG00000099904	-0.16903	3.73985	-2.62482	0.00892997	0.013163	-2.61472	LIV DET
ENSG00000099910	0.233846	5.75559	8.46773	2.69112e-16	1.29806e-15	8.18642	PM DET
ENSG00000099917	0.293431	5.98809	10.8857	6.09551e-25	5.79869e-24	10.3139	PM DET
ENSG00000099940	-0.00897493	3.38406	-0.34259	0.73208	0.766716	-0.342361	Not DE
ENSG00000099942	0.0852223	4.29933	3.78397	0.000172721	0.000311956	3.7559	PM DET
ENSG00000099949	0.358284	2.22885	3.63921	0.000303109	0.00053264	3.61263	PM DET
ENSG00000099953	-0.0893868	-0.391535	-1.54615	0.122704	0.152524	-1.54352	Not DE
ENSG00000099954	0.155035	5.91113	4.5097	8.08593e-06	1.67173e-05	4.4629	PM DET
ENSG00000099956	0.0135078	4.74181	0.440321	0.659892	0.700283	0.440062	Not DE
ENSG00000099957	-0.281056	1.36241	-5.02066	7.7288e-07	1.75745e-06	-4.94209	LIV DET
ENSG00000099958	0.917113	-3.48183	4.56003	6.81511e-06	1.41781e-05	4.49938	PM DET
ENSG00000099960	0.0751744	-0.863133	0.881773	0.378324	0.427341	0.880989	Not DE
ENSG00000099968	-0.114432	5.57602	-6.05235	2.77605e-09	7.80935e-09	-5.94432	LIV DET
ENSG00000099974	0.118039	-0.91467	0.667732	0.504607	0.553138	0.667258	Not DE
ENSG00000099977	0.182007	1.56774	3.03876	0.00249932	0.00394743	3.02342	PM DET
ENSG00000099984	0.0545215	-0.167836	0.698301	0.485405	0.534232	0.697635	Not DE
ENSG00000099985	1.86457	-3.78109	11.8315	6.02278e-28	7.23458e-27	10.9589	PM DET
ENSG00000099991	0.0181562	6.73259	0.609041	0.542919	0.590035	0.608404	Not DE
ENSG00000099992	0.385555	3.02021	8.44844	8.21278e-16	3.81242e-15	8.05099	PM DET
ENSG00000099995	0.705966	3.17377	14.6417	9.88461e-41	3.37651e-39	13.3635	PM DET
ENSG00000099998	0.634668	0.860771	5.8917	7.68117e-09	2.08788e-08	5.77531	PM DET
ENSG00000099999	-0.0479042	4.00088	-1.37295	0.170373	0.20638	-1.37101	Not DE
ENSG00000100003	-0.0539426	4.43395	-1.65343	0.099048	0.124843	-1.64949	Not DE
ENSG00000100014	0.225027	6.41757	8.84592	1.56846e-17	8.37886e-17	8.52198	PM DET
ENSG00000100023	0.00188177	3.92319	0.0626526	0.950068	0.958163	0.0626213	Not DE
ENSG00000100024	0.092177	-0.560358	1.18069	0.238416	0.28112	1.17896	Not DE
ENSG00000100027	0.367516	4.59392	8.27256	2.1478e-15	9.68049e-15	7.9325	PM DET
ENSG00000100028	-0.141124	4.25774	-6.01305	3.48738e-09	9.7234e-09	-5.90684	LIV DET
ENSG00000100029	0.212747	2.32134	6.2175	1.33435e-09	3.85622e-09	6.06321	PM DET
ENSG00000100030	0.14339	6.8454	5.572	4.09319e-08	1.04306e-07	5.48678	PM DET
ENSG00000100031	0.343888	-4.3931	0.956136	0.339519	0.387629	0.955116	Not DE
ENSG00000100033	0.441785	4.89275	5.38877	1.08577e-07	2.66737e-07	5.31175	PM DET
ENSG00000100034	0.481844	3.02339	9.70448	1.62565e-20	1.09018e-19	9.28444	PM DET
ENSG00000100036	0.209168	3.28974	5.31144	1.80312e-07	4.34685e-07	5.21857	PM DET
ENSG00000100038	0.42875	3.33008	10.5684	7.06008e-23	5.71051e-22	9.84703	PM DET
ENSG00000100053	0.272128	1.10652	5.97296	5.41045e-09	1.48632e-08	5.83403	PM DET
ENSG00000100055	0.365258	2.1984	5.39468	1.1395e-07	2.79488e-07	5.30294	PM DET
ENSG00000100056	-0.255709	2.26908	-10.5935	3.00392e-23	2.50654e-22	-9.93258	LIV DET
ENSG00000100058	0.356644	5.32253	6.73643	4.96965e-11	1.6081e-10	6.57184	PM DET
ENSG00000100060	0.672926	-0.102666	8.12497	5.35823e-15	2.34416e-14	7.8182	PM DET
ENSG00000100065	-0.408647	-0.549064	-4.77515	2.49132e-06	5.40787e-06	-4.70884	LIV DET
ENSG00000100068	0.0279194	3.71749	0.683141	0.494892	0.543474	0.682549	Not DE
ENSG00000100075	0.12045	-0.432638	2.05935	0.0400717	0.0538362	2.05301	Not DE
ENSG00000100077	0.0441045	7.35261	1.59947	0.110343	0.138298	1.59665	Not DE
ENSG00000100083	0.135675	3.6832	2.95868	0.00327079	0.00509127	2.94107	PM DET
ENSG00000100084	-0.126579	6.15955	-6.97411	1.94711e-11	6.50881e-11	-6.70993	LIV DET
ENSG00000100092	0.150013	0.970155	2.50746	0.0124713	0.0180219	2.49852	PM DET
ENSG00000100095	0.194653	7.13495	4.14905	4.19609e-05	8.0949e-05	4.09641	PM DET
ENSG00000100097	-0.180499	-0.54181	-2.96889	0.00312943	0.00488215	-2.95473	LIV DET
ENSG00000100099	0.245738	4.13162	8.91466	8.88295e-18	4.84572e-17	8.58757	PM DET
ENSG00000100100	0.115827	3.51748	3.23774	0.00130743	0.00213381	3.21434	PM DET
ENSG00000100101	-0.0978262	1.44197	-1.98975	0.0471575	0.0627064	-1.98488	Not DE
ENSG00000100104	-0.111233	2.2361	-2.29916	0.0220028	0.0307111	-2.29032	LIV DET
ENSG00000100105	0.328735	2.90011	10.6419	2.92249e-23	2.44084e-22	9.93532	PM DET
ENSG00000100106	0.277527	3.10817	7.6638	9.17396e-14	3.67198e-13	7.45228	PM DET
ENSG00000100109	-0.139988	2.77475	-3.94835	9.43597e-05	0.000175245	-3.90466	LIV DET
ENSG00000100116	-0.119381	1.5294	-3.47402	0.000569655	0.000968194	-3.44567	LIV DET
ENSG00000100124	0.0356576	2.36073	0.853544	0.39376	0.442773	0.852818	Not DE
ENSG00000100129	-0.126686	4.77419	-6.06851	2.53401e-09	7.15477e-09	-5.95925	LIV DET
ENSG00000100138	-0.579958	2.4392	-12.3778	2.84018e-30	4.05703e-29	-11.4336	LIV DET
ENSG00000100139	-0.12422	2.72026	-2.29683	0.0221403	0.0308936	-2.28795	LIV DET
ENSG00000100142	-0.0565574	7.2413	-0.902203	0.367525	0.416275	-0.901119	Not DE
ENSG00000100146	0.481457	3.70381	6.53511	2.70623e-10	8.27514e-10	6.31474	PM DET
ENSG00000100147	0.230402	2.55222	9.0197	8.67288e-18	4.73676e-17	8.59032	PM DET
ENSG00000100150	-0.154788	5.23267	-3.87522	0.000120544	0.000221137	-3.84502	LIV DET
ENSG00000100151	-0.00329543	3.49823	-0.0770987	0.938584	0.948584	-0.0770502	Not DE
ENSG00000100154	0.0539017	8.52236	2.54801	0.0112042	0.0162945	2.53626	PM DET
ENSG00000100156	-0.230074	-1.59249	-2.73076	0.00659255	0.00988452	-2.71675	LIV DET
ENSG00000100162	0.232359	-2.06924	2.20948	0.027682	0.0381463	2.20176	PM DET
ENSG00000100167	0.0622038	4.04605	1.45645	0.145884	0.178974	1.45422	Not DE
ENSG00000100181	0.314098	4.23534	3.77988	0.000176122	0.000317762	3.75101	PM DET
ENSG00000100191	-0.28895	0.529003	-2.71922	0.0067902	0.0101603	-2.70696	LIV DET
ENSG00000100196	-0.61624	-1.34379	-8.12935	3.47976e-15	1.54234e-14	-7.87237	LIV DET
ENSG00000100197	-0.659433	-2.20081	-6.23726	9.51217e-10	2.77766e-09	-6.11739	LIV DET
ENSG00000100201	0.167009	6.12189	5.39526	1.05903e-07	2.60391e-07	5.31629	PM DET
ENSG00000100206	-0.0113565	0.0105157	-0.14549	0.884396	0.90212	-0.145398	Not DE
ENSG00000100207	0.236552	6.88005	8.26787	2.81835e-15	1.25842e-14	7.8987	PM DET
ENSG00000100209	0.374586	2.84531	10.4575	6.90373e-23	5.58601e-22	9.84928	PM DET
ENSG00000100211	-0.366501	4.08309	-14.0975	1.68648e-36	3.88687e-35	-12.6177	LIV DET
ENSG00000100216	-0.136898	-0.969373	-2.26056	0.0242072	0.0336243	-2.25383	LIV DET
ENSG00000100218	0.546023	2.60792	9.89662	3.52173e-21	2.49087e-20	9.44596	PM DET
ENSG00000100219	0.226669	1.02635	3.87181	0.000127203	0.000232774	3.83181	PM DET
ENSG00000100220	-0.071267	3.71299	-3.41679	0.000684356	0.0011551	-3.39577	LIV DET
ENSG00000100221	0.102125	3.72959	3.46642	0.000580295	0.00098533	3.44066	PM DET
[truncated: 20,956 more rows]

## Sheet: Mature RNA LIV-PM DE Signature
gene	logFC	AveExpr	t	P.Value	adj.P.Val	z.std	DE status
ENSG00000000003	0.0189902	2.86977	0.427954	0.668897	0.710873	0.427663	Not DE
ENSG00000000005	-0.361824	-4.19042	-2.72803	0.0066288	0.0106941	-2.71494	LIV DET
ENSG00000000419	-0.187057	4.0509	-8.51109	2.01317e-16	1.32215e-15	-8.2213	LIV DET
ENSG00000000457	-0.403356	3.64855	-16.5059	1.9098e-44	1.03948e-42	-13.9856	LIV DET
ENSG00000000460	-0.0174787	2.49562	-0.510777	0.609798	0.656425	-0.510362	Not DE
ENSG00000000938	0.325437	0.772986	4.01743	7.06487e-05	0.000152347	3.97409	PM DET
ENSG00000000971	0.207773	4.01206	1.93569	0.05353	0.0736548	1.93062	Not DE
ENSG00000001036	-0.214145	3.33721	-8.07638	8.60629e-15	5.00465e-14	-7.75832	LIV DET
ENSG00000001084	0.249516	5.15491	6.5686	1.50739e-10	6.28058e-10	6.40463	PM DET
ENSG00000001167	0.418281	5.17077	15.5065	2.7788e-42	1.25021e-40	13.6267	PM DET
ENSG00000001460	0.290194	2.91217	8.17662	3.83086e-15	2.29007e-14	7.86034	PM DET
ENSG00000001461	0.0132436	7.02728	0.396245	0.692139	0.732617	0.395953	Not DE
ENSG00000001497	-0.268504	5.07356	-8.06469	7.39598e-15	4.3192e-14	-7.77752	LIV DET
ENSG00000001561	-0.0664626	6.01333	-2.16883	0.0306374	0.0441518	-2.16175	LIV DET
ENSG00000001617	0.947885	0.360483	11.0362	4.52939e-25	5.55317e-24	10.3424	PM DET
ENSG00000001626	-0.405756	0.548304	-3.41901	0.000701666	0.00131659	-3.38893	LIV DET
ENSG00000001629	-0.240041	7.03416	-9.30285	7.38594e-19	5.73258e-18	-8.86892	LIV DET
ENSG00000001630	-0.271198	6.57325	-8.65265	1.00198e-16	6.71533e-16	-8.30455	LIV DET
ENSG00000001631	-0.0768787	5.71339	-4.6275	5.02872e-06	1.25839e-05	-4.56359	LIV DET
ENSG00000002016	0.479633	3.50956	9.15719	4.01087e-18	2.96399e-17	8.67848	PM DET
ENSG00000002330	-0.369665	3.20078	-9.86904	9.69393e-21	8.5918e-20	-9.33934	LIV DET
ENSG00000002549	-0.172832	5.15241	-5.4957	8.42583e-08	2.58705e-07	-5.35776	LIV DET
ENSG00000002586	0.620068	3.42941	12.9163	1.31195e-32	2.73844e-31	11.8914	PM DET
ENSG00000002587	-0.695628	-1.64543	-2.88347	0.00409928	0.00684061	-2.87042	LIV DET
ENSG00000002745	-0.369064	-0.303123	-3.24127	0.00126774	0.00228846	-3.22318	LIV DET
ENSG00000002746	0.087348	6.02071	2.37914	0.0177245	0.0266412	2.37132	PM DET
ENSG00000002822	-0.481939	3.43419	-8.86801	2.47857e-17	1.73534e-16	-8.46884	LIV DET
ENSG00000002834	0.232881	5.31769	10.1844	6.82405e-22	6.62144e-21	9.6163	PM DET
ENSG00000002919	0.333305	3.23165	10.3722	5.45365e-23	5.73548e-22	9.87295	PM DET
ENSG00000002933	0.425734	1.3711	7.98193	1.61419e-14	9.20876e-14	7.67814	PM DET
ENSG00000003056	-0.251906	5.50867	-12.1654	1.22037e-28	1.92818e-27	-11.1025	LIV DET
ENSG00000003096	0.200778	2.3011	4.94503	1.14241e-06	3.09722e-06	4.86537	PM DET
ENSG00000003137	0.275772	2.58222	3.46563	0.000597817	0.00113421	3.4326	PM DET
ENSG00000003147	-0.495361	4.74293	-12.3772	7.62949e-30	1.30034e-28	-11.3475	LIV DET
ENSG00000003249	0.0747159	2.72795	1.34191	0.180222	0.22279	1.34007	Not DE
ENSG00000003393	0.0201751	6.36162	1.08804	0.277226	0.327301	1.08657	Not DE
ENSG00000003400	-0.583169	2.07919	-11.7174	1.45174e-27	2.12529e-26	-10.879	LIV DET
ENSG00000003402	0.0589273	5.87248	2.51388	0.012249	0.0189349	2.50489	PM DET
ENSG00000003436	-0.175262	1.35706	-2.17691	0.0300255	0.0433593	-2.16975	LIV DET
ENSG00000003509	-0.265433	4.11915	-11.3357	1.06672e-26	1.46541e-25	-10.6956	LIV DET
ENSG00000003756	0.0719362	7.10758	3.33349	0.000934066	0.00172164	3.30967	PM DET
ENSG00000003987	-0.132671	5.43893	-5.07214	6.48492e-07	1.80614e-06	-4.97619	LIV DET
ENSG00000003989	0.789023	4.86694	10.6838	7.94e-24	8.90742e-23	10.0644	PM DET
ENSG00000004059	-0.0660789	4.23633	-2.55743	0.0109015	0.0170012	-2.54584	LIV DET
ENSG00000004139	0.523009	3.24889	10.1109	5.15764e-22	5.04845e-21	9.64507	PM DET
ENSG00000004142	-0.0435914	5.01639	-2.57142	0.0104969	0.0164085	-2.55902	LIV DET
ENSG00000004399	0.492345	4.67285	9.01268	6.65382e-18	4.83869e-17	8.62071	PM DET
ENSG00000004455	-0.257845	5.69025	-13.6123	2.49929e-35	6.39135e-34	-12.4036	LIV DET
ENSG00000004468	-0.152567	2.58883	-1.66346	0.0971337	0.127186	-1.65891	Not DE
ENSG00000004478	0.52159	5.86989	9.63386	3.6277e-20	3.08272e-19	9.19856	PM DET
ENSG00000004487	-0.0125799	5.70075	-0.843284	0.399572	0.452915	-0.842386	Not DE
ENSG00000004534	-0.0472288	6.37551	-2.01009	0.0450346	0.0628334	-2.00433	Not DE
ENSG00000004660	0.110415	5.53776	2.53847	0.0114337	0.0177622	2.52916	PM DET
ENSG00000004700	-0.315439	4.14838	-12.4208	4.01201e-31	7.48188e-30	-11.6023	LIV DET
ENSG00000004766	-0.198752	5.68443	-8.51451	1.90467e-16	1.25254e-15	-8.22794	LIV DET
ENSG00000004776	0.602148	-2.38658	3.71075	0.000229396	0.000462713	3.68423	PM DET
ENSG00000004777	0.0376398	3.48786	0.571486	0.567923	0.617023	0.571113	Not DE
ENSG00000004779	-0.263952	4.4747	-11.5918	1.02315e-27	1.51778e-26	-10.9108	LIV DET
ENSG00000004799	0.685391	5.40535	11.5814	3.11299e-27	4.44697e-26	10.8092	PM DET
ENSG00000004809	-0.00854989	-4.96133	-0.0578553	0.953887	0.961811	-0.0578268	Not DE
ENSG00000004838	0.329301	-0.517817	4.80364	2.1951e-06	5.75125e-06	4.73458	PM DET
ENSG00000004848	-0.00564218	0.98032	-0.0906835	0.927781	0.939858	-0.0906377	Not DE
ENSG00000004864	-0.459414	3.51695	-12.1422	1.55774e-28	2.44073e-27	-11.0806	LIV DET
ENSG00000004866	0.0445926	3.86427	1.77421	0.0766266	0.102419	1.7706	Not DE
ENSG00000004897	-0.0317782	6.42209	-1.59618	0.111071	0.143754	-1.5934	Not DE
ENSG00000004939	0.367016	-2.63277	2.28225	0.0229717	0.0338536	2.2739	PM DET
ENSG00000004948	-0.750158	-3.54698	-4.8513	1.70916e-06	4.5337e-06	-4.78508	LIV DET
ENSG00000004961	-0.106946	3.19598	-3.71836	0.000222921	0.000450619	-3.69152	LIV DET
ENSG00000004975	0.269622	3.0721	7.85447	2.40008e-14	1.3523e-13	7.62715	PM DET
ENSG00000005007	0.511669	5.07084	15.7626	1.06375e-43	5.42674e-42	13.8628	PM DET
ENSG00000005020	0.375639	4.21089	8.98755	8.0432e-18	5.81394e-17	8.59897	PM DET
ENSG00000005022	-0.405541	5.76467	-17.3495	1.89169e-50	1.77959e-48	-14.937	LIV DET
ENSG00000005059	0.0172332	1.22142	0.261315	0.793982	0.823929	0.261143	Not DE
ENSG00000005075	-0.232352	3.10732	-8.39554	6.40565e-16	4.03693e-15	-8.08134	LIV DET
ENSG00000005100	0.219631	3.96007	10.1049	2.4966e-21	2.31644e-20	9.48191	PM DET
ENSG00000005108	0.0709079	4.67591	1.12708	0.260377	0.309595	1.1255	Not DE
ENSG00000005156	0.00183283	4.76738	0.068613	0.945325	0.954714	0.0685787	Not DE
ENSG00000005175	0.00784039	4.70494	0.351307	0.725546	0.762907	0.351056	Not DE
ENSG00000005187	-0.239064	-3.28321	-1.58339	0.114075	0.147293	-1.58014	Not DE
ENSG00000005189	-0.257617	0.997331	-5.1	4.81892e-07	1.36154e-06	-5.03339	LIV DET
ENSG00000005194	-0.162129	4.06487	-8.45811	2.95558e-16	1.91312e-15	-8.17513	LIV DET
ENSG00000005206	-0.524822	3.07876	-9.93249	7.33608e-21	6.56777e-20	-9.3688	LIV DET
ENSG00000005238	0.0725254	3.19799	2.24702	0.0251566	0.0368282	2.23899	PM DET
ENSG00000005243	-0.454368	0.627551	-7.38885	7.77223e-13	3.89051e-12	-7.16511	LIV DET
ENSG00000005249	0.309744	5.68383	9.05668	2.85857e-18	2.13287e-17	8.71693	PM DET
ENSG00000005302	0.302251	4.00518	12.8252	8.78172e-33	1.86404e-31	11.9249	PM DET
ENSG00000005339	0.656919	5.76504	15.3255	2.72229e-41	1.14279e-39	13.4591	PM DET
ENSG00000005379	0.182448	5.82393	3.38244	0.000773785	0.0014431	3.36201	PM DET
ENSG00000005381	-0.115117	-1.16621	-1.08476	0.278543	0.328714	-1.0836	Not DE
ENSG00000005421	-0.354498	-1.90155	-3.44282	0.000623106	0.00117874	-3.42135	LIV DET
ENSG00000005436	-0.0260399	3.51106	-0.961642	0.336685	0.389092	-0.960735	Not DE
ENSG00000005448	-0.212683	2.32957	-5.28413	2.06102e-07	6.07349e-07	-5.19375	LIV DET
ENSG00000005469	-0.316063	3.18551	-9.20875	8.55074e-19	6.61106e-18	-8.8526	LIV DET
ENSG00000005471	-0.667634	-0.727728	-8.93017	1.1989e-17	8.55114e-17	-8.55304	LIV DET
ENSG00000005483	0.0952161	6.49967	5.91981	6.71799e-09	2.3474e-08	5.79783	PM DET
ENSG00000005486	0.374501	4.52426	8.36018	8.20894e-16	5.13896e-15	8.05105	PM DET
ENSG00000005513	0.187325	4.33239	3.88421	0.000119353	0.000249767	3.84745	PM DET
ENSG00000005700	-0.222869	6.35237	-10.2747	1.67402e-21	1.57901e-20	-9.52353	LIV DET
ENSG00000005801	-0.194738	4.40086	-8.2295	2.84389e-15	1.71402e-14	-7.89757	LIV DET
ENSG00000005810	0.0620802	8.917	2.83173	0.00481279	0.00793755	2.8193	PM DET
ENSG00000005812	0.131791	5.94313	6.93835	1.22883e-11	5.59808e-11	6.77678	PM DET
ENSG00000005844	1.12999	0.266817	11.3288	3.78001e-26	5.00767e-25	10.5777	PM DET
ENSG00000005882	0.542654	4.15544	13.1753	2.04593e-33	4.55815e-32	12.0456	PM DET
ENSG00000005884	-0.201419	3.41876	-3.87603	0.000120206	0.000251412	-3.84571	LIV DET
ENSG00000005889	0.00124733	5.86337	0.0470374	0.962505	0.968961	0.04701	Not DE
ENSG00000005893	-0.0549751	8.21099	-1.45764	0.145833	0.183973	-1.45441	Not DE
ENSG00000005961	-0.0377294	0.818407	-0.543296	0.587266	0.635237	-0.542803	Not DE
ENSG00000005981	-0.216709	0.736394	-2.89565	0.00398705	0.00666775	-2.87918	LIV DET
ENSG00000006007	0.414051	5.43926	12.6603	1.9257e-31	3.68244e-30	11.6649	PM DET
ENSG00000006015	-0.36186	2.97662	-6.82779	2.85362e-11	1.26162e-10	-6.65393	LIV DET
ENSG00000006016	0.292514	1.85549	2.7912	0.00561609	0.00916745	2.76939	PM DET
ENSG00000006025	0.319915	2.92648	5.65625	2.89806e-08	9.37841e-08	5.54749	PM DET
ENSG00000006042	-0.450975	4.2894	-7.83133	2.82759e-14	1.58606e-13	-7.60598	LIV DET
ENSG00000006047	-0.499132	-1.05695	-5.22452	2.56842e-07	7.47793e-07	-5.15264	LIV DET
ENSG00000006062	0.496238	1.35336	9.68879	3.26091e-20	2.78124e-19	9.21001	PM DET
ENSG00000006071	-0.345471	4.79241	-5.9425	5.20956e-09	1.84604e-08	-5.84034	LIV DET
ENSG00000006116	0.0328595	3.49728	0.648818	0.516749	0.56819	0.648365	Not DE
ENSG00000006118	0.319354	4.85474	6.84983	2.87773e-11	1.27116e-10	6.6527	PM DET
ENSG00000006125	0.501146	7.65565	17.0864	4.68917e-51	4.67349e-49	15.0297	PM DET
ENSG00000006128	-1.29626	2.29399	-17.5675	2.60626e-54	3.82663e-52	-15.5184	LIV DET
ENSG00000006194	0.265139	4.06378	9.81446	1.23036e-20	1.08251e-19	9.31406	PM DET
ENSG00000006210	0.132423	4.48592	2.57015	0.0105324	0.0164597	2.55784	PM DET
ENSG00000006282	-0.204137	4.42636	-4.90933	1.31492e-06	3.53689e-06	-4.83749	LIV DET
ENSG00000006283	0.0467792	3.47882	0.715481	0.474639	0.527301	0.714951	Not DE
ENSG00000006327	0.730117	-0.556795	6.38944	4.29962e-10	1.71455e-09	6.24274	PM DET
ENSG00000006377	0.282278	-1.19253	3.03228	0.00255068	0.0043948	3.01726	PM DET
ENSG00000006432	0.227032	5.53718	4.58381	5.76309e-06	1.43157e-05	4.5349	PM DET
ENSG00000006451	0.215429	4.51353	7.42339	5.96746e-13	3.01468e-12	7.20122	PM DET
ENSG00000006453	0.260285	-2.33522	2.22857	0.0262787	0.0383236	2.22207	PM DET
ENSG00000006459	0.0162141	5.00684	0.573568	0.566572	0.615707	0.573107	Not DE
ENSG00000006468	-0.0308839	4.49029	-0.487393	0.626231	0.671515	-0.487039	Not DE
ENSG00000006530	-0.130164	4.77062	-6.0268	3.21512e-09	1.16761e-08	-5.92022	LIV DET
ENSG00000006534	-0.552513	0.0467299	-8.29481	1.01052e-15	6.29071e-15	-8.02557	LIV DET
ENSG00000006555	0.630056	-3.62677	3.61175	0.000338444	0.000666622	3.58394	PM DET
ENSG00000006576	0.0678259	4.61642	2.88942	0.00402552	0.00672761	2.87615	PM DET
ENSG00000006606	-0.265149	-5.24626	-1.8985	0.0583174	0.079645	-1.8933	Not DE
ENSG00000006607	-0.0946031	4.81173	-3.24101	0.00129635	0.00233562	-3.21679	LIV DET
ENSG00000006611	-0.587564	2.21055	-6.78921	5.60376e-11	2.42478e-10	-6.55394	LIV DET
ENSG00000006625	-0.177633	3.78263	-6.75827	4.72512e-11	2.05486e-10	-6.57935	LIV DET
ENSG00000006634	-0.153947	1.83329	-4.4159	1.22888e-05	2.92465e-05	-4.3724	LIV DET
ENSG00000006638	0.0407421	-4.44598	0.19895	0.842397	0.866315	0.198828	Not DE
ENSG00000006652	0.211944	4.75516	5.4706	7.38958e-08	2.28309e-07	5.38143	PM DET
ENSG00000006695	-0.0534445	2.70422	-1.63413	0.102854	0.134064	-1.63117	Not DE
ENSG00000006704	0.368157	2.82777	9.24154	2.08531e-18	1.57268e-17	8.75258	PM DET
ENSG00000006712	-0.0520863	4.09326	-2.50457	0.0126341	0.0194813	-2.49392	LIV DET
ENSG00000006715	-0.118365	6.88994	-4.75864	2.76335e-06	7.13268e-06	-4.68767	LIV DET
ENSG00000006740	0.227639	4.90646	6.68676	6.06319e-11	2.61568e-10	6.54217	PM DET
ENSG00000006744	-0.0692899	4.77395	-2.66838	0.00794707	0.0126587	-2.65431	LIV DET
ENSG00000006747	1.25803	2.26769	9.02957	6.38363e-18	4.64918e-17	8.62546	PM DET
ENSG00000006756	-0.341309	2.73687	-7.73018	3.40471e-13	1.75868e-12	-7.27734	LIV DET
ENSG00000006757	0.0497926	2.62172	1.23174	0.218866	0.265097	1.22955	Not DE
ENSG00000006831	0.751095	5.76721	15.7009	1.6907e-44	9.21889e-43	13.9942	PM DET
ENSG00000006837	-0.210961	2.11407	-5.76047	1.57403e-08	5.2559e-08	-5.65329	LIV DET
ENSG00000007001	0.740673	0.0764379	9.06334	4.26073e-18	3.14323e-17	8.6716	PM DET
ENSG00000007038	-0.180239	-5.24183	-1.28879	0.198197	0.24261	-1.28671	Not DE
ENSG00000007047	0.177834	3.77316	3.46421	0.000576992	0.00109702	3.44221	PM DET
ENSG00000007062	-0.55639	2.16228	-9.07401	5.35034e-18	3.91824e-17	-8.64564	LIV DET
ENSG00000007080	-0.0328387	2.02235	-0.718835	0.472676	0.525323	-0.718132	Not DE
ENSG00000007129	-0.425306	-1.79402	-3.68913	0.000249256	0.000500291	-3.66302	LIV DET
ENSG00000007168	0.320408	7.99332	9.93458	3.55141e-21	3.25301e-20	9.44508	PM DET
ENSG00000007171	-0.047542	1.3841	-0.868611	0.385579	0.438873	-0.867663	Not DE
ENSG00000007174	0.0534281	2.91559	1.06167	0.288895	0.339626	1.06055	Not DE
ENSG00000007202	0.19161	7.24998	10.9483	1.10582e-24	1.32027e-23	10.2566	PM DET
ENSG00000007237	0.510254	8.27708	13.3205	3.0436e-34	7.17379e-33	12.2017	PM DET
ENSG00000007255	-0.641964	1.56148	-14.6552	8.455e-41	3.41593e-39	-13.3751	LIV DET
ENSG00000007264	-0.237858	2.81303	-4.63003	4.64732e-06	1.16819e-05	-4.58011	LIV DET
ENSG00000007312	-0.341196	-2.92519	-2.80146	0.00532469	0.00872223	-2.78671	LIV DET
ENSG00000007314	0.129245	-2.96924	0.886599	0.375803	0.429043	0.885656	Not DE
ENSG00000007341	-0.0556338	3.79897	-2.02914	0.0429639	0.0601502	-2.02406	Not DE
ENSG00000007350	0.655415	-3.81351	3.7275	0.000215068	0.00043571	3.70063	PM DET
ENSG00000007372	0.485233	3.44755	9.14131	2.56446e-18	1.91962e-17	8.72922	PM DET
ENSG00000007376	-0.260689	0.51803	-4.32921	1.80216e-05	4.19742e-05	-4.28809	LIV DET
ENSG00000007384	-0.0772326	0.895467	-1.27798	0.202054	0.24683	-1.27572	Not DE
ENSG00000007392	-0.388675	5.07917	-12.9194	1.31628e-32	2.74558e-31	-11.8911	LIV DET
ENSG00000007402	0.253981	3.25262	5.98318	4.13321e-09	1.48261e-08	5.87877	PM DET
ENSG00000007516	0.174386	5.44378	2.88894	0.00406244	0.00678366	2.87327	PM DET
ENSG00000007520	-0.184871	2.97776	-6.39515	4.21642e-10	1.68316e-09	-6.2458	LIV DET
ENSG00000007541	-0.19021	2.81851	-3.46227	0.000605284	0.00114769	-3.42924	LIV DET
ENSG00000007545	0.429967	3.8919	9.55443	5.21488e-20	4.37222e-19	9.15948	PM DET
ENSG00000007866	0.906258	-2.29642	6.37355	4.14565e-10	1.65644e-09	6.24844	PM DET
ENSG00000007908	1.92174	-3.40619	8.94029	9.6129e-18	6.91041e-17	8.57849	PM DET
ENSG00000007923	-0.025998	4.82827	-1.10429	0.269995	0.31973	-1.10307	Not DE
ENSG00000007933	-0.689813	-0.772142	-8.33346	1.22274e-15	7.56803e-15	-8.00214	LIV DET
ENSG00000007944	-0.0881637	3.9513	-2.87826	0.004229	0.00704185	-2.86056	LIV DET
ENSG00000007952	-0.140658	-4.9765	-1.05497	0.291945	0.342797	-1.05386	Not DE
ENSG00000008018	-0.232021	5.74152	-12.0269	7.16803e-29	1.15067e-27	-11.1499	LIV DET
ENSG00000008056	0.356783	5.67109	5.68124	2.25369e-08	7.37805e-08	5.59131	PM DET
ENSG00000008083	-0.0110588	4.66981	-0.665231	0.506326	0.558116	-0.664569	Not DE
ENSG00000008086	0.252875	7.46815	11.0742	5.05292e-25	6.17992e-24	10.3319	PM DET
ENSG00000008118	0.253433	3.78505	4.49636	8.5682e-06	2.08097e-05	4.45047	PM DET
ENSG00000008128	0.255829	3.08106	4.2895	2.2487e-05	5.16709e-05	4.23865	PM DET
ENSG00000008130	0.265898	3.59763	7.55569	2.9633e-13	1.53806e-12	7.29605	PM DET
ENSG00000008197	0.177983	-4.67923	1.21122	0.226373	0.273144	1.20976	Not DE
ENSG00000008226	0.715434	-0.0307382	8.08352	6.61973e-15	3.8749e-14	7.79154	PM DET
ENSG00000008256	-0.0445136	4.59114	-1.49468	0.135617	0.172375	-1.49231	Not DE
ENSG00000008277	0.0155771	7.13937	0.686212	0.492891	0.545043	0.685718	Not DE
ENSG00000008282	-0.0678617	4.64391	-2.29248	0.022359	0.0330185	-2.28421	LIV DET
ENSG00000008283	0.118276	3.86195	2.34063	0.01974	0.0294223	2.33125	PM DET
ENSG00000008294	-0.0502849	8.46835	-2.99782	0.00290087	0.00495506	-2.97805	LIV DET
ENSG00000008300	0.431473	5.47492	9.6318	2.77738e-20	2.3803e-19	9.22722	PM DET
ENSG00000008311	-0.242495	5.64848	-7.95994	3.14827e-14	1.75905e-13	-7.59207	LIV DET
ENSG00000008324	-0.149885	3.00949	-6.42488	3.74924e-10	1.50244e-09	-6.26413	LIV DET
ENSG00000008382	-0.126932	2.91822	-3.55878	0.000421181	0.000818037	-3.52644	LIV DET
ENSG00000008394	0.222592	4.22854	4.30121	2.24724e-05	5.16491e-05	4.23879	PM DET
ENSG00000008405	0.429448	3.49438	12.3452	4.67083e-30	8.06121e-29	11.3904	PM DET
ENSG00000008441	0.556732	5.45693	11.821	4.12904e-28	6.2863e-27	10.993	PM DET
ENSG00000008513	0.0745085	4.17193	1.6591	0.0978626	0.128051	1.65531	Not DE
ENSG00000008516	-0.0204063	-4.15828	-0.106089	0.915561	0.929768	-0.106027	Not DE
ENSG00000008517	0.397139	-1.46032	3.7527	0.000200206	0.000407163	3.71876	PM DET
ENSG00000008710	-0.363074	6.57492	-5.08603	5.6108e-07	1.57566e-06	-5.00415	LIV DET
ENSG00000008735	0.0787716	5.62612	2.11145	0.0352211	0.0501404	2.10581	Not DE
ENSG00000008838	0.425875	4.52855	16.6952	3.54112e-50	3.23964e-48	14.8952	PM DET
ENSG00000008853	0.0710074	5.43382	1.7709	0.0771782	0.103097	1.7673	Not DE
ENSG00000008869	0.0532663	6.05511	2.15803	0.0315372	0.0453443	2.15023	PM DET
ENSG00000008952	-0.242257	7.66384	-11.1493	1.6594e-25	2.09858e-24	-10.4382	LIV DET
ENSG00000008988	-0.398717	7.22107	-14.6966	2.86303e-40	1.10907e-38	-13.2841	LIV DET
ENSG00000009307	-0.0956955	8.41649	-5.06556	5.70407e-07	1.60006e-06	-5.00098	LIV DET
ENSG00000009335	0.0891397	5.84813	4.91216	1.41723e-06	3.79873e-06	4.82257	PM DET
ENSG00000009413	-0.12019	6.38023	-2.36124	0.0186473	0.0279194	-2.35251	LIV DET
ENSG00000009694	0.140898	5.03589	3.45781	0.000602031	0.00114188	3.4307	PM DET
ENSG00000009709	0.386176	-0.0152446	4.34213	1.70332e-05	3.97861e-05	4.3006	PM DET
ENSG00000009780	-0.230577	3.59296	-7.95776	1.1814e-14	6.80165e-14	-7.71803	LIV DET
ENSG00000009790	0.216726	-0.612625	2.58209	0.0101796	0.0159506	2.56967	PM DET
ENSG00000009830	0.162476	4.00213	4.34831	1.65764e-05	3.87943e-05	4.30663	PM DET
ENSG00000009844	-0.0379266	5.10205	-1.61601	0.106904	0.138857	-1.61227	Not DE
ENSG00000009950	-0.285621	2.78852	-4.68715	3.84917e-06	9.77771e-06	-4.61936	LIV DET
ENSG00000009954	0.223621	6.64297	15.0311	1.73772e-42	8.0591e-41	13.6609	PM DET
ENSG00000010017	0.155447	5.88785	8.11943	5.95187e-15	3.49552e-14	7.80496	PM DET
ENSG00000010030	0.0347168	-1.98337	0.357361	0.720969	0.758916	0.357164	Not DE
ENSG00000010072	-0.29111	3.08481	-9.04288	6.79899e-18	4.93829e-17	-8.61824	LIV DET
ENSG00000010165	0.25653	3.90911	9.21405	2.10474e-18	1.58654e-17	8.75153	PM DET
ENSG00000010219	-0.210822	3.20217	-8.17769	3.78894e-15	2.26546e-14	-7.86172	LIV DET
ENSG00000010244	-0.0610579	7.25105	-3.82515	0.00015115	0.000312185	-3.78917	LIV DET
ENSG00000010256	-0.346128	5.94506	-15.1315	5.66483e-43	2.72809e-41	-13.7423	LIV DET
ENSG00000010270	-0.0748984	4.50901	-3.666	0.000272513	0.000543779	-3.64012	LIV DET
ENSG00000010278	-0.589184	5.32279	-12.4138	4.77956e-31	8.8693e-30	-11.5873	LIV DET
ENSG00000010282	-0.24431	4.9841	-4.35324	1.68676e-05	3.94206e-05	-4.30277	LIV DET
ENSG00000010292	0.0918663	4.12367	2.73369	0.00648809	0.0104823	2.72204	PM DET
ENSG00000010295	-0.202353	3.70989	-6.76328	4.58204e-11	1.995e-10	-6.58392	LIV DET
ENSG00000010310	0.206328	-0.18518	1.52158	0.129163	0.1649	1.51741	Not DE
ENSG00000010318	-0.193367	1.09416	-4.48225	9.9736e-06	2.40291e-05	-4.41775	LIV DET
ENSG00000010319	-1.53061	2.77335	-18.2224	1.18644e-55	1.99501e-53	-15.7154	LIV DET
ENSG00000010322	0.414015	6.50004	14.8536	6.23125e-40	2.33567e-38	13.2258	PM DET
ENSG00000010327	0.816021	3.59886	6.67651	7.67572e-11	3.28263e-10	6.50682	PM DET
ENSG00000010361	0.0753768	2.80457	2.63643	0.00870023	0.0137734	2.62361	PM DET
ENSG00000010379	-0.700797	1.98541	-6.43827	3.03635e-10	1.22772e-09	-6.29691	LIV DET
ENSG00000010404	0.76918	8.94021	18.0178	2.33791e-54	3.44944e-52	15.5253	PM DET
ENSG00000010438	-0.178045	1.9344	-2.88122	0.00413062	0.0068891	-2.86801	LIV DET
ENSG00000010539	0.0488602	2.17069	1.70632	0.088748	0.117082	1.70204	Not DE
ENSG00000010610	0.568129	2.22395	7.49136	3.93518e-13	2.0209e-12	7.25777	PM DET
ENSG00000010626	-0.00546963	2.81862	-0.19368	0.846517	0.869869	-0.193564	Not DE
ENSG00000010671	-0.301698	1.39246	-4.68034	3.90971e-06	9.92647e-06	-4.61613	LIV DET
ENSG00000010704	-0.224356	0.814154	-2.89525	0.00398748	0.00666811	-2.87915	LIV DET
ENSG00000010803	0.142031	3.95628	5.54592	4.70691e-08	1.48473e-07	5.46204	PM DET
ENSG00000010810	0.435662	5.96546	17.2138	2.51945e-50	2.34053e-48	14.9179	PM DET
ENSG00000010818	0.345705	7.10436	9.64699	4.81356e-20	4.04928e-19	9.16812	PM DET
ENSG00000010932	-1.01129	-4.38948	-6.04259	3.39045e-09	1.22729e-08	-5.91148	LIV DET
ENSG00000011007	0.370077	4.45105	17.7611	1.63301e-53	2.14637e-51	15.4001	PM DET
ENSG00000011009	-0.0116494	2.37536	-0.461705	0.644494	0.688163	-0.461425	Not DE
ENSG00000011021	0.230868	5.59953	9.8658	8.20008e-21	7.30219e-20	9.35704	PM DET
ENSG00000011028	-0.254153	2.70129	-3.54261	0.000443784	0.000858558	-3.51258	LIV DET
ENSG00000011052	0.215524	0.880119	2.33616	0.0199578	0.0297249	2.32714	PM DET
ENSG00000011083	-0.587747	4.11118	-8.2764	1.20534e-15	7.46492e-15	-8.00391	LIV DET
ENSG00000011105	0.0780297	2.67283	1.64784	0.100258	0.130957	1.64361	Not DE
ENSG00000011114	-0.0163247	5.34522	-0.454332	0.64982	0.693308	-0.454013	Not DE
ENSG00000011132	-0.0897432	0.934257	-1.22652	0.2208	0.267117	-1.2244	Not DE
ENSG00000011143	-0.0298477	3.16306	-1.1664	0.244208	0.292357	-1.16453	Not DE
ENSG00000011198	-0.0612989	4.23212	-2.14892	0.0322114	0.046221	-2.14178	LIV DET
ENSG00000011201	0.227368	4.82328	5.40932	1.07812e-07	3.26758e-07	5.31304	PM DET
ENSG00000011243	0.132428	5.37499	4.69018	3.66379e-06	9.32887e-06	4.6296	PM DET
ENSG00000011258	0.00706702	4.26309	0.397507	0.691203	0.731883	0.397223	Not DE
ENSG00000011260	-0.0488941	4.27654	-2.20634	0.0278564	0.0404384	-2.1993	LIV DET
ENSG00000011275	0.287273	5.12295	15.8621	2.06263e-44	1.12063e-42	13.9801	PM DET
ENSG00000011295	-0.162396	5.22621	-5.80538	1.28917e-08	4.34959e-08	-5.68749	LIV DET
ENSG00000011304	0.188348	3.84675	4.97706	8.86093e-07	2.433e-06	4.91538	PM DET
ENSG00000011332	0.139533	3.6408	3.88857	0.000114297	0.000239904	3.85805	PM DET
ENSG00000011347	0.273626	5.74051	4.55795	6.52723e-06	1.60877e-05	4.50855	PM DET
ENSG00000011376	0.0235197	4.89771	1.02342	0.306683	0.357882	1.02221	Not DE
ENSG00000011405	-0.225392	6.88951	-8.91642	2.26991e-17	1.59259e-16	-8.47908	LIV DET
ENSG00000011422	0.765778	0.204749	10.2209	3.96051e-22	3.911e-21	9.67213	PM DET
ENSG00000011426	-0.388937	6.95932	-5.29761	1.74971e-07	5.19632e-07	-5.22413	LIV DET
ENSG00000011451	0.497311	2.653	9.08139	5.78562e-18	4.22776e-17	8.63671	PM DET
ENSG00000011454	0.0750791	6.78923	4.19821	3.17578e-05	7.15155e-05	4.16048	PM DET
ENSG00000011465	-0.70902	4.71324	-9.27873	6.42582e-19	5.00804e-18	-8.88441	LIV DET
ENSG00000011478	-0.155301	0.415439	-3.6266	0.000316051	0.000624816	-3.60178	LIV DET
ENSG00000011485	0.0252535	4.84259	1.24538	0.213564	0.259385	1.24382	Not DE
ENSG00000011523	0.338384	4.94031	10.1988	4.44286e-22	4.37298e-21	9.66036	PM DET
ENSG00000011566	0.0196422	5.60565	0.944096	0.345571	0.398183	0.943216	Not DE
ENSG00000011600	-0.501131	1.58991	-7.3783	8.36694e-13	4.1771e-12	-7.15501	LIV DET
ENSG00000011638	0.299206	1.21576	4.98251	8.87429e-07	2.436e-06	4.91509	PM DET
ENSG00000011677	0.280616	4.10007	6.48722	2.7211e-10	1.10664e-09	6.31389	PM DET
ENSG00000012048	0.0617861	3.3627	1.77106	0.0774878	0.103456	1.76545	Not DE
ENSG00000012061	-0.172386	4.80003	-9.41497	3.05208e-19	2.42515e-18	-8.96682	LIV DET
ENSG00000012124	0.795386	3.267	6.99837	1.46192e-11	6.61889e-11	6.75163	PM DET
ENSG00000012171	-0.486344	5.25819	-8.48422	2.53679e-16	1.65056e-15	-8.19353	LIV DET
ENSG00000012174	0.285651	3.97688	7.08784	5.51671e-12	2.5852e-11	6.8916	PM DET
ENSG00000012211	0.9156	-1.85102	8.19504	2.17526e-15	1.32343e-14	7.93092	PM DET
ENSG00000012223	1.4991	-1.45633	8.66704	8.2441e-17	5.56117e-16	8.32768	PM DET
ENSG00000012232	0.142371	5.69156	5.72521	1.91949e-08	6.34328e-08	5.61911	PM DET
ENSG00000012504	-0.602702	-4.18246	-4.05635	5.76792e-05	0.000125685	-4.02211	LIV DET
ENSG00000012660	-0.223764	6.03044	-7.59579	2.62253e-13	1.36732e-12	-7.31248	LIV DET
ENSG00000012779	0.283585	1.53486	3.94044	9.51646e-05	0.000201872	3.9026	PM DET
ENSG00000012817	-0.219919	2.10882	-2.11729	0.0349948	0.0498585	-2.10842	LIV DET
ENSG00000012822	0.222902	6.32491	8.95591	1.65212e-17	1.16758e-16	8.51596	PM DET
ENSG00000012963	0.150456	5.05234	7.40706	7.62349e-13	3.81796e-12	7.16776	PM DET
ENSG00000012983	-0.121178	6.29427	-4.98347	9.38775e-07	2.56804e-06	-4.90406	LIV DET
ENSG00000013016	0.345952	5.83301	10.9324	4.38847e-25	5.39357e-24	10.3455	PM DET
ENSG00000013275	-0.140339	5.24182	-7.37344	1.02853e-12	5.10013e-12	-7.12663	LIV DET
ENSG00000013288	0.312869	4.53707	11.8563	3.44679e-28	5.27797e-27	11.0093	PM DET
ENSG00000013293	0.277355	6.19999	6.10091	2.34137e-09	8.6491e-09	5.97216	PM DET
ENSG00000013297	-0.21253	5.78052	-2.72471	0.00665823	0.0107364	-2.71347	LIV DET
ENSG00000013306	0.0557268	3.49607	2.03636	0.042326	0.0593317	2.0303	Not DE
ENSG00000013364	-0.149622	4.2493	-2.9122	0.00378991	0.0063614	-2.89514	LIV DET
ENSG00000013374	0.300428	4.60557	10.7573	5.02345e-24	5.70784e-23	10.1093	PM DET
ENSG00000013375	-0.0991948	5.2585	-4.20822	3.13336e-05	7.06343e-05	-4.16355	LIV DET
ENSG00000013392	0.161234	3.19165	6.30778	6.15911e-10	2.41794e-09	6.1863	PM DET
ENSG00000013441	0.271211	6.84027	7.43178	5.49461e-13	2.78374e-12	7.21247	PM DET
ENSG00000013503	-0.0074322	3.82582	-0.306182	0.759616	0.793492	-0.305986	Not DE
ENSG00000013523	0.102985	4.71443	3.60355	0.000344788	0.000678285	3.57909	PM DET
ENSG00000013561	-0.267933	5.66014	-12.2458	1.27163e-29	2.14304e-28	-11.3028	LIV DET
ENSG00000013563	-0.184809	2.81946	-4.71841	3.18931e-06	8.18024e-06	-4.65824	LIV DET
ENSG00000013573	0.265094	2.66895	3.4198	0.000689707	0.00129569	3.39364	PM DET
ENSG00000013583	0.584269	2.36203	13.6188	1.40961e-35	3.70226e-34	12.4494	PM DET
ENSG00000013588	1.54612	-3.83146	6.99195	8.59391e-12	3.96548e-11	6.82828	PM DET
ENSG00000013619	0.702974	2.38668	13.1012	1.36852e-32	2.84469e-31	11.8879	PM DET
ENSG00000013725	0.126424	-1.65005	1.01629	0.309979	0.361294	1.01527	Not DE
ENSG00000013810	0.172016	0.548287	2.6788	0.00763302	0.0122017	2.66789	PM DET
ENSG00000014123	-0.250077	5.31278	-10.9624	3.01519e-25	3.75017e-24	-10.3813	LIV DET
ENSG00000014138	0.0492845	1.57699	0.891857	0.373117	0.426375	0.890651	Not DE
ENSG00000014164	0.275671	1.68454	6.47853	2.19893e-10	9.0257e-10	6.34676	PM DET
ENSG00000014216	0.00119408	4.4416	0.0405169	0.967703	0.973529	0.0404888	Not DE
ENSG00000014257	0.96609	-1.72955	8.02234	1.49646e-14	8.55334e-14	7.68783	PM DET
ENSG00000014641	-0.319936	7.66654	-10.3134	9.0808e-23	9.41519e-22	-9.82169	LIV DET
ENSG00000014824	-0.0429265	6.59914	-1.78448	0.0751131	0.100566	-1.77977	Not DE
ENSG00000014914	0.40977	2.34885	9.26013	1.45856e-18	1.11227e-17	8.79282	PM DET
ENSG00000014919	-0.0527968	4.94349	-2.16694	0.0307047	0.0442383	-2.16088	LIV DET
ENSG00000015133	-0.0211164	1.7477	-0.208516	0.834929	0.860016	-0.208384	Not DE
ENSG00000015153	0.0928099	4.69488	3.87418	0.000121072	0.000253102	3.84394	PM DET
ENSG00000015171	-0.0994095	6.96782	-6.11037	2.40789e-09	8.87522e-09	-5.96759	LIV DET
ENSG00000015285	1.39264	-0.703394	16.0597	4.314e-46	2.72788e-44	14.2527	PM DET
ENSG00000015413	0.0982168	-5.45149	0.719519	0.472209	0.524931	0.718889	Not DE
ENSG00000015475	-0.327779	3.16733	-8.9104	3.31389e-17	2.29985e-16	-8.43493	LIV DET
ENSG00000015479	0.0137806	8.63759	0.69787	0.485664	0.538159	0.697222	Not DE
ENSG00000015520	2.01592	-4.36581	9.43663	3.45947e-19	2.73658e-18	8.953	PM DET
ENSG00000015532	-0.0382606	2.86681	-1.2095	0.227214	0.274127	-1.20757	Not DE
ENSG00000015568	0.0397372	6.63751	1.19283	0.23349	0.280876	1.19142	Not DE
ENSG00000015592	-0.164605	6.50901	-2.78334	0.00560276	0.00914867	-2.77017	LIV DET
ENSG00000015676	-0.0732967	7.05758	-3.05112	0.00239875	0.00414823	-3.03583	LIV DET
ENSG00000016391	0.188419	4.15076	4.40237	1.37392e-05	3.24724e-05	4.34799	PM DET
ENSG00000016402	-0.119062	1.08795	-2.1965	0.0286318	0.0415079	-2.18852	LIV DET
ENSG00000016602	-0.441982	2.42294	-6.43727	2.98049e-10	1.20691e-09	-6.29979	LIV DET
ENSG00000016864	-0.144448	4.0922	-8.09457	4.25903e-15	2.53244e-14	-7.84706	LIV DET
ENSG00000017260	0.0763181	6.65207	3.36258	0.000848943	0.00157439	3.33632	PM DET
ENSG00000017427	-0.790374	2.53668	-10.023	2.53276e-21	2.3471e-20	-9.48041	LIV DET
ENSG00000017483	-1.11687	2.25643	-16.2823	8.86737e-46	5.46924e-44	-14.2023	LIV DET
ENSG00000017797	0.206599	5.7442	10.6575	2.06894e-23	2.24327e-22	9.96968	PM DET
ENSG00000018189	-0.082209	8.13973	-3.73644	0.000207726	0.000421687	-3.70943	LIV DET
ENSG00000018236	0.0817818	8.66293	3.25865	0.00121634	0.00220361	3.23502	PM DET
ENSG00000018280	1.48335	1.4137	10.7613	2.98729e-24	3.45824e-23	10.1601	PM DET
ENSG00000018408	0.448023	3.89707	8.13456	4.06394e-15	2.42075e-14	7.85294	PM DET
ENSG00000018510	-0.0901332	5.4109	-4.26805	2.50585e-05	5.72301e-05	-4.21427	LIV DET
ENSG00000018607	-0.226218	-1.70222	-1.8944	0.0587477	0.0801854	-1.89008	Not DE
ENSG00000018610	-0.500807	4.24642	-16.4103	5.91683e-47	4.03834e-45	-14.3907	LIV DET
ENSG00000018625	0.16323	8.99306	3.48814	0.000542689	0.00103717	3.45875	PM DET
ENSG00000018699	-0.0722951	3.19507	-2.73132	0.00661143	0.0106695	-2.71581	LIV DET
ENSG00000018869	0.0119768	1.80108	0.290925	0.771265	0.803827	0.290721	Not DE
ENSG00000019102	0.526185	-4.06565	3.77255	0.000180543	0.000368919	3.74479	PM DET
ENSG00000019144	0.220216	5.56618	3.2805	0.00114682	0.00208505	3.25179	PM DET
ENSG00000019169	-0.544783	-0.97539	-3.06986	0.00226915	0.00393859	-3.05254	LIV DET
ENSG00000019186	-0.65062	-1.79331	-4.50763	8.56382e-06	2.08007e-05	-4.45058	LIV DET
ENSG00000019485	0.482195	3.47653	13.3891	3.54708e-35	8.93418e-34	12.3755	PM DET
ENSG00000019505	0.0245707	6.23612	0.50633	0.612844	0.659327	0.506019	Not DE
ENSG00000019549	0.59958	-0.649667	6.08237	2.33301e-09	8.61929e-09	5.97274	PM DET
ENSG00000019582	1.28031	4.58244	14.329	2.35441e-38	7.7364e-37	12.9498	PM DET
ENSG00000019991	-0.0337758	2.95101	-0.419079	0.675361	0.717077	-0.418801	Not DE
ENSG00000019995	0.102908	6.0608	5.71751	2.21596e-08	7.26323e-08	5.59424	PM DET
ENSG00000020129	0.411302	7.23193	9.63017	7.76832e-20	6.42535e-19	9.11637	PM DET
ENSG00000020181	-0.512146	2.54157	-10.187	5.45288e-22	5.32014e-21	-9.63936	LIV DET
ENSG00000020256	0.210341	2.55034	7.04195	8.79726e-12	4.05496e-11	6.82492	PM DET
ENSG00000020426	-0.292891	4.49463	-13.052	8.77782e-34	2.01221e-32	-12.1152	LIV DET
ENSG00000020577	0.0574174	5.59437	1.50433	0.133222	0.169665	1.50152	Not DE
ENSG00000020633	1.1632	-5.04046	6.87761	2.44235e-11	1.08521e-10	6.67679	PM DET
ENSG00000020922	-0.0598062	4.65332	-2.32648	0.0204679	0.0304199	-2.31766	LIV DET
ENSG00000021300	0.429177	6.61786	9.74931	3.42079e-20	2.91348e-19	9.20487	PM DET
ENSG00000021355	0.257481	2.67473	5.14251	4.11104e-07	1.17121e-06	5.06374	PM DET
ENSG00000021461	0.0629805	-2.14249	0.690955	0.489914	0.542389	0.690445	Not DE
ENSG00000021488	0.713239	-1.45457	6.89605	2.02367e-11	9.05192e-11	6.70431	PM DET
ENSG00000021574	-0.0443182	5.48519	-2.18825	0.0291048	0.0421328	-2.18206	LIV DET
ENSG00000021645	-0.135314	7.1138	-3.6445	0.000303372	0.000601567	-3.6124	LIV DET
ENSG00000021762	-0.218177	3.1452	-4.76274	2.70658e-06	6.99633e-06	-4.69192	LIV DET
ENSG00000021776	0.0205032	6.00547	1.35143	0.177366	0.219584	1.34891	Not DE
ENSG00000021826	-0.198666	2.99718	-3.9622	8.64536e-05	0.000184394	-3.92577	LIV DET
ENSG00000022267	0.166549	6.10737	6.97495	1.25542e-11	5.71404e-11	6.77369	PM DET
ENSG00000022277	-0.220388	6.09352	-12.1104	3.06383e-29	5.06416e-28	-11.2253	LIV DET
ENSG00000022355	-0.255604	7.18222	-4.36072	1.57193e-05	3.69003e-05	-4.31836	LIV DET
ENSG00000022556	-0.0166246	0.574203	-0.120872	0.903855	0.919869	-0.120793	Not DE
ENSG00000022567	-0.245843	5.2765	-6.4408	3.21522e-10	1.29638e-09	-6.28803	LIV DET
ENSG00000022840	0.289682	5.71496	10.1956	4.78527e-22	4.70078e-21	9.65275	PM DET
ENSG00000022976	-0.119624	3.01147	-4.23005	2.77459e-05	6.29665e-05	-4.19122	LIV DET
ENSG00000023041	-0.058661	4.11029	-3.62866	0.000324098	0.000639968	-3.59524	LIV DET
ENSG00000023171	0.315957	6.40034	9.20725	8.69134e-19	6.71632e-18	8.85078	PM DET
ENSG00000023191	-0.307185	4.88115	-10.047	9.11339e-22	8.75531e-21	-9.58649	LIV DET
ENSG00000023228	-0.0918733	7.84559	-4.82466	1.85957e-06	4.90932e-06	-4.76812	LIV DET
ENSG00000023287	-0.110364	7.60916	-3.08806	0.00212462	0.00370676	-3.07224	LIV DET
ENSG00000023318	0.126556	4.85704	6.83613	2.83476e-11	1.25347e-10	6.65491	PM DET
ENSG00000023330	0.0712602	4.32605	3.43992	0.000640805	0.00120986	3.41373	PM DET
ENSG00000023445	0.678213	2.50078	9.9306	3.60957e-21	3.30528e-20	9.44338	PM DET
ENSG00000023516	0.450048	8.18664	13.7849	2.54495e-36	7.17905e-35	12.5853	PM DET
ENSG00000023572	-0.241374	4.47143	-6.46897	2.33647e-10	9.55767e-10	-6.33742	LIV DET
ENSG00000023608	0.0169414	2.44644	0.705842	0.480702	0.533073	0.705173	Not DE
ENSG00000023697	-0.153932	2.87037	-5.73253	2.13354e-08	7.00987e-08	-5.60081	LIV DET
ENSG00000023734	0.774289	5.13663	19.5892	2.55e-62	9.24727e-60	16.6602	PM DET
ENSG00000023839	0.720513	-0.533621	8.31289	1.88486e-15	1.1517e-14	7.9487	PM DET
ENSG00000023892	-0.135194	1.06147	-2.32708	0.0204453	0.0303937	-2.31807	LIV DET
ENSG00000023902	-0.0270756	4.02602	-0.922584	0.356819	0.409763	-0.921444	Not DE
ENSG00000023909	0.321022	4.02886	7.51773	2.52564e-13	1.31955e-12	7.31754	PM DET
ENSG00000024048	0.0303512	6.39493	1.75306	0.0803088	0.106895	1.7489	Not DE
ENSG00000024422	0.698865	1.32447	9.18585	2.25676e-18	1.69773e-17	8.74366	PM DET
ENSG00000024526	-0.0433477	-1.22913	-0.427895	0.668909	0.710873	-0.427646	Not DE
ENSG00000024862	0.110335	3.82858	4.60949	5.87855e-06	1.45818e-05	4.53071	PM DET
ENSG00000025039	0.341849	5.57374	11.2391	8.33183e-26	1.08141e-24	10.5034	PM DET
ENSG00000025156	0.00877865	4.21119	0.435614	0.663358	0.706125	0.435282	Not DE
ENSG00000025293	0.132346	5.859	6.81624	2.64733e-11	1.17335e-10	6.66496	PM DET
ENSG00000025423	-0.894027	3.181	-17.3457	2.31578e-51	2.40354e-49	-15.0764	LIV DET
ENSG00000025434	0.443282	1.39788	8.89664	1.00443e-17	7.20846e-17	8.57344	PM DET
ENSG00000025708	0.798004	-0.672216	5.4013	1.11841e-07	3.38425e-07	5.30635	PM DET
ENSG00000025770	0.0518782	4.58863	2.04868	0.0411491	0.05783	2.04202	Not DE
ENSG00000025772	0.0701492	3.92462	2.00271	0.0458228	0.063838	1.99702	Not DE
ENSG00000025796	0.121396	5.8193	4.30234	2.11537e-05	4.87748e-05	4.25235	PM DET
ENSG00000025800	0.442564	6.28625	16.6958	3.92657e-49	3.25581e-47	14.7335	PM DET
ENSG00000026025	0.0389171	6.49377	0.524004	0.600533	0.647726	0.523634	Not DE
ENSG00000026036	0.0566679	2.17164	0.873881	0.382716	0.436108	0.872903	Not DE
ENSG00000026103	0.231198	3.64733	3.25651	0.00121259	0.00219747	3.2359	PM DET
ENSG00000026297	-0.0760997	4.61509	-1.52541	0.127909	0.163472	-1.5224	Not DE
ENSG00000026508	2.00584	3.44182	14.1107	3.92643e-37	1.18537e-35	12.732	PM DET
ENSG00000026559	-0.122854	-0.857459	-0.953325	0.340878	0.393483	-0.952432	Not DE
ENSG00000026652	-0.179418	6.47406	-4.99582	8.60361e-07	2.36471e-06	-4.92115	LIV DET
ENSG00000026751	0.172482	-4.57167	1.01388	0.311227	0.36258	1.01265	Not DE
ENSG00000026950	0.0749658	2.9784	2.35379	0.0190771	0.0285218	2.34402	PM DET
ENSG00000027001	-0.292446	2.75445	-10.6307	2.12665e-23	2.30252e-22	-9.96695	LIV DET
ENSG00000027075	-0.296301	2.6294	-6.63284	1.0005e-10	4.23364e-10	-6.46688	LIV DET
ENSG00000027644	-0.10347	-4.43053	-0.432346	0.665709	0.708278	-0.432045	Not DE
ENSG00000027697	-0.326913	5.35276	-11.6622	2.16321e-27	3.1213e-26	-10.8426	LIV DET
ENSG00000027847	-0.09903	2.28998	-3.57369	0.000401522	0.000782784	-3.53908	LIV DET
ENSG00000027869	0.0792202	-5.03871	0.543541	0.587044	0.635043	0.543124	Not DE
ENSG00000028116	-0.270541	3.54566	-5.29135	2.47681e-07	7.22589e-07	-5.15945	LIV DET
ENSG00000028137	0.542299	1.87928	7.44425	5.44138e-13	2.75817e-12	7.21379	PM DET
ENSG00000028203	-0.245804	6.21742	-11.2467	2.96562e-25	3.69157e-24	-10.3829	LIV DET
ENSG00000028277	0.115028	1.47596	1.53383	0.125693	0.160899	1.53131	Not DE
ENSG00000028310	-0.0157296	4.58221	-0.620297	0.535407	0.586025	-0.619773	Not DE
ENSG00000028528	0.091413	6.44345	4.0254	6.73193e-05	0.000145542	3.98557	PM DET
ENSG00000028839	0.17297	4.22495	5.14345	4.25067e-07	1.2087e-06	5.05738	PM DET
ENSG00000029153	-0.258733	4.46353	-4.97097	9.12481e-07	2.49975e-06	-4.90963	LIV DET
ENSG00000029363	0.102117	7.4527	4.75296	2.86845e-06	7.39572e-06	4.68002	PM DET
ENSG00000029364	-0.0590379	5.76028	-3.53111	0.000451688	0.000872559	-3.50788	LIV DET
ENSG00000029534	0.0737829	3.60251	1.30633	0.192265	0.236098	1.30391	Not DE
ENSG00000029559	-0.913243	-4.5172	-5.94676	5.76816e-09	2.03036e-08	-5.82334	LIV DET
ENSG00000029639	-0.194621	2.79481	-4.95011	1.01344e-06	2.764e-06	-4.88901	LIV DET
ENSG00000029725	-0.0157394	7.08867	-0.869913	0.384838	0.438128	-0.869017	Not DE
ENSG00000029993	-0.441104	3.55094	-7.92594	3.02537e-13	1.56866e-12	-7.29326	LIV DET
ENSG00000030066	0.303402	4.51341	11.6223	4.63981e-27	6.55651e-26	10.7725	PM DET
ENSG00000030110	-0.127292	2.32908	-4.78467	2.41513e-06	6.28887e-06	-4.71517	LIV DET
ENSG00000030304	-0.57223	-2.39872	-3.28069	0.00112482	0.00204827	-3.25729	LIV DET
ENSG00000030419	0.43154	4.48805	9.7097	5.12807e-20	4.30544e-19	9.16129	PM DET
ENSG00000030582	0.470704	3.47313	11.1789	1.43727e-25	1.82688e-24	10.4518	PM DET
ENSG00000031003	0.23313	6.27775	8.0246	1.09452e-14	6.31718e-14	7.72776	PM DET
ENSG00000031081	0.595605	4.24412	12.995	1.7782e-32	3.65337e-31	11.866	PM DET
ENSG00000031691	-0.12593	1.95368	-3.28627	0.0011008	0.00200648	-3.26341	LIV DET
ENSG00000031698	-0.250243	6.79491	-12.7235	1.42431e-31	2.73932e-30	-11.6906	LIV DET
ENSG00000031823	0.143197	4.02582	5.48209	7.24413e-08	2.24045e-07	5.38501	PM DET
ENSG00000032219	-0.113652	5.74226	-5.23088	2.46737e-07	7.19973e-07	-5.16016	LIV DET
ENSG00000032389	-0.0641316	3.92138	-2.99262	0.00293157	0.00500581	-2.97482	LIV DET
ENSG00000032444	0.38735	4.69385	7.98098	9.66767e-15	5.60022e-14	7.74355	PM DET
ENSG00000032742	-0.306714	4.05411	-12.1347	6.17372e-30	1.05874e-28	-11.366	LIV DET
ENSG00000033011	-0.132065	3.32316	-5.68513	2.52326e-08	8.21854e-08	-5.57166	LIV DET
ENSG00000033030	0.42247	3.03563	11.1157	3.93093e-25	4.84707e-24	10.356	PM DET
ENSG00000033050	0.238057	3.94105	6.69592	7.17217e-11	3.07471e-10	6.51701	PM DET
ENSG00000033100	0.0364523	4.35762	1.34151	0.180355	0.222909	1.33966	Not DE
ENSG00000033122	0.137371	7.5197	4.85114	1.63613e-06	4.35188e-06	4.79385	PM DET
ENSG00000033170	-0.136478	6.06687	-5.85344	9.77954e-09	3.34608e-08	-5.73451	LIV DET
ENSG00000033178	-0.221587	6.14528	-6.46206	2.41665e-10	9.86822e-10	-6.33222	LIV DET
ENSG00000033327	0.50683	5.20784	11.2611	7.14294e-26	9.30716e-25	10.5179	PM DET
ENSG00000033627	0.203111	7.16376	6.62612	1.02512e-10	4.3342e-10	6.4632	PM DET
ENSG00000033800	0.129019	5.85695	5.28309	1.8944e-07	5.60663e-07	5.20941	PM DET
ENSG00000033867	-0.12254	6.1003	-2.83482	0.00480054	0.00791865	-2.82012	LIV DET
ENSG00000034053	-0.158511	6.35588	-5.67121	2.59472e-08	8.44398e-08	-5.56679	LIV DET
ENSG00000034152	0.695002	1.14425	13.136	5.28239e-33	1.14385e-31	11.9671	PM DET
ENSG00000034239	0.509321	-0.818593	3.53632	0.000452249	0.000873587	3.50755	PM DET
ENSG00000034510	-0.299711	7.75741	-8.27578	1.87679e-15	1.14746e-14	-7.94923	LIV DET
ENSG00000034533	-0.419729	2.62237	-13.4778	1.36143e-34	3.29137e-33	-12.267	LIV DET
ENSG00000034677	0.244427	6.39875	8.36003	9.8313e-16	6.12401e-15	8.02895	PM DET
ENSG00000034693	-0.308836	3.84714	-11.7401	2.46121e-28	3.80873e-27	-11.0396	LIV DET
ENSG00000034713	-0.156592	6.14171	-6.98848	1.07916e-11	4.94166e-11	-6.79553	LIV DET
ENSG00000035115	-0.151906	4.50471	-7.23925	2.19338e-12	1.06088e-11	-7.0216	LIV DET
ENSG00000035141	-0.122767	3.31614	-5.42262	1.01868e-07	3.09709e-07	-5.32336	LIV DET
ENSG00000035403	0.141633	4.7799	3.41006	0.00071101	0.00133338	3.3853	PM DET
ENSG00000035499	0.296686	-0.49236	4.26317	2.50268e-05	5.71664e-05	4.21456	PM DET
ENSG00000035664	-0.153923	2.53582	-3.17505	0.00159137	0.00282738	-3.15748	LIV DET
ENSG00000035681	-0.0529693	4.19223	-2.04599	0.0412736	0.0579888	-2.04077	Not DE
ENSG00000035687	-0.223868	5.24964	-7.72722	6.0388e-14	3.30476e-13	-7.50724	LIV DET
ENSG00000035862	0.864539	5.74773	15.463	1.47965e-43	7.43507e-42	13.8391	PM DET
ENSG00000035928	-0.0135222	5.8015	-0.618462	0.536548	0.587107	-0.618042	Not DE
ENSG00000036054	-0.0716411	5.03793	-4.2845	2.19603e-05	5.053e-05	-4.24397	LIV DET
ENSG00000036257	0.251956	5.92026	11.7723	4.48516e-28	6.80438e-27	10.9855	PM DET
ENSG00000036448	0.165459	3.99962	2.69628	0.00727307	0.0116635	2.68408	PM DET
ENSG00000036473	-0.0891969	-3.09263	-0.828417	0.407879	0.461168	-0.827632	Not DE
ENSG00000036530	0.537876	3.94787	11.486	9.90478e-27	1.36566e-25	10.7025	PM DET
ENSG00000036549	0.0790768	6.06445	3.15831	0.00170642	0.00302003	3.13708	PM DET
ENSG00000036565	-0.902752	-4.56759	-4.51688	8.04138e-06	1.95966e-05	-4.46408	LIV DET
ENSG00000036672	0.413944	2.9254	7.5349	3.63592e-13	1.87393e-12	7.26847	PM DET
ENSG00000037042	-0.195004	4.94502	-7.2114	2.54984e-12	1.22717e-11	-7.00054	LIV DET
ENSG00000037241	-0.282482	2.42477	-11.2609	2.03469e-26	2.74629e-25	-10.6356	LIV DET
ENSG00000037280	-0.00241778	-0.459522	-0.0304336	0.975737	0.979872	-0.0304133	Not DE
ENSG00000037474	-0.104198	4.56956	-2.90229	0.00388017	0.00650058	-2.88774	LIV DET
ENSG00000037637	0.186579	4.5091	6.47591	2.95072e-10	1.19598e-09	6.30135	PM DET
ENSG00000037749	0.140161	4.87056	6.04308	3.29523e-09	1.19526e-08	5.91617	PM DET
ENSG00000037757	-0.385534	3.85799	-10.0038	1.94931e-21	1.82894e-20	-9.5077	LIV DET
ENSG00000037897	-0.14274	0.537552	-3.11503	0.0019439	0.00340917	-3.09867	LIV DET
ENSG00000038002	-0.602902	3.06853	-12.2689	2.07418e-28	3.22307e-27	-11.055	LIV DET
ENSG00000038210	-0.356666	2.59803	-11.3671	3.13658e-26	4.16997e-25	-10.5952	LIV DET
ENSG00000038219	-0.0586473	7.08596	-2.98291	0.00305865	0.00520539	-2.96178	LIV DET
ENSG00000038274	-0.0867244	5.6343	-4.24691	2.57707e-05	5.87719e-05	-4.20794	LIV DET
ENSG00000038295	-0.268023	2.12934	-2.79547	0.00542815	0.00887945	-2.78046	LIV DET
ENSG00000038358	0.471754	4.6798	13.9916	7.53535e-38	2.38242e-36	12.8602	PM DET
ENSG00000038382	0.267076	7.07001	10.5649	1.01151e-23	1.12179e-22	10.0405	PM DET
ENSG00000038427	0.445398	7.17212	11.4127	2.09866e-26	2.82882e-25	10.6327	PM DET
ENSG00000038532	0.29636	4.92324	9.51416	7.28437e-20	6.03864e-19	9.12334	PM DET
ENSG00000038945	0.205511	2.05859	2.14474	0.0325175	0.0466201	2.13799	PM DET
ENSG00000039068	-0.456201	1.54281	-5.66831	2.76852e-08	8.97369e-08	-5.55548	LIV DET
ENSG00000039123	-0.0453281	5.8731	-2.05703	0.0403319	0.0567717	-2.05033	Not DE
ENSG00000039139	-0.118655	2.50211	-1.83924	0.0664627	0.0898276	-1.83529	Not DE
ENSG00000039319	-0.47393	7.17939	-11.7629	1.61057e-27	2.35095e-26	-10.8695	LIV DET
ENSG00000039523	0.140782	4.37299	3.04059	0.00248281	0.00428498	3.02543	PM DET
ENSG00000039537	0.69845	-3.9291	4.16777	3.68957e-05	8.2371e-05	4.12611	PM DET
ENSG00000039560	-0.29486	3.22967	-8.05529	1.2257e-14	7.04453e-14	-7.71334	LIV DET
ENSG00000039650	-0.460953	2.74796	-10.6777	9.92011e-24	1.10179e-22	-10.0424	LIV DET
ENSG00000040199	0.325644	5.70193	14.5668	2.00578e-38	6.63427e-37	12.9621	PM DET
ENSG00000040275	-0.337282	3.08477	-9.32354	6.23023e-19	4.85938e-18	-8.88785	LIV DET
ENSG00000040341	-0.13144	6.52178	-7.11382	3.85105e-12	1.82683e-11	-6.94254	LIV DET
ENSG00000040487	0.0674722	1.42839	1.79737	0.073108	0.0980648	1.79216	Not DE
ENSG00000040531	-0.228039	2.14832	-5.84188	9.21572e-09	3.16281e-08	-5.74457	LIV DET
ENSG00000040608	-0.216148	0.244939	-1.89998	0.0580067	0.079278	-1.89565	Not DE
ENSG00000040633	-0.11533	3.98144	-4.60626	5.78592e-06	1.43677e-05	-4.53407	LIV DET
ENSG00000040731	0.00629608	5.03624	0.182321	0.855404	0.877862	0.182228	Not DE
ENSG00000040933	0.241227	6.49847	9.89979	3.07907e-21	2.83069e-20	9.46001	PM DET
ENSG00000041353	-0.311478	5.15476	-5.4067	9.88331e-08	3.01274e-07	-5.32886	LIV DET
ENSG00000041357	-0.25717	4.90564	-10.8869	5.85838e-25	7.12739e-24	-10.3177	LIV DET
ENSG00000041515	-0.0147167	3.61923	-0.370407	0.711289	0.750065	-0.370125	Not DE
ENSG00000041802	0.257686	4.14025	8.06033	6.7368e-15	3.94036e-14	7.78933	PM DET
ENSG00000041880	0.259431	2.03241	5.95903	5.59171e-09	1.97263e-08	5.82853	PM DET
ENSG00000041982	-0.0547518	3.93633	-0.510586	0.610017	0.656614	-0.510049	Not DE
ENSG00000041988	0.0475778	2.71354	1.55612	0.120445	0.15478	1.55291	Not DE
ENSG00000042062	0.251425	-0.167013	2.73664	0.00648636	0.01048	2.72213	PM DET
ENSG00000042088	-0.196845	3.18084	-5.70537	2.2557e-08	7.38384e-08	-5.59115	LIV DET
ENSG00000042286	-0.0257793	2.08709	-0.623651	0.533183	0.583849	-0.623155	Not DE
ENSG00000042304	-0.00926396	-4.31905	-0.054264	0.95675	0.964085	-0.0542324	Not DE
ENSG00000042317	-0.245008	4.1888	-6.27816	7.85305e-10	3.04953e-09	-6.14787	LIV DET
ENSG00000042429	0.257902	3.49455	6.6017	1.02938e-10	4.35157e-10	6.46257	PM DET
ENSG00000042445	-0.39073	4.8266	-13.7387	1.00976e-36	2.95077e-35	-12.6581	LIV DET
ENSG00000042493	0.106655	2.40568	1.86205	0.0633212	0.0858825	1.85693	Not DE
ENSG00000042753	-0.160951	4.20607	-6.67297	8.03792e-11	3.42925e-10	-6.49989	LIV DET
ENSG00000042781	-0.116064	0.640093	-1.91879	0.0555742	0.076248	-1.91436	Not DE
ENSG00000042813	-0.43124	-5.26339	-3.38892	0.000756302	0.00141259	-3.36831	LIV DET
ENSG00000042832	0.133282	-0.407977	1.17922	0.23904	0.286877	1.17739	Not DE
ENSG00000042980	0.0808772	2.97818	1.06549	0.287323	0.338016	1.06401	Not DE
ENSG00000043039	0.225834	-3.67381	1.20505	0.228864	0.275819	1.20329	Not DE
ENSG00000043093	-0.0854168	6.12561	-4.80879	2.00268e-06	5.26773e-06	-4.75315	LIV DET
ENSG00000043143	0.694142	5.27606	15.8736	4.96954e-44	2.60589e-42	13.9174	PM DET
ENSG00000043355	0.378719	1.07724	4.08285	5.35844e-05	0.000117152	4.03942	PM DET
ENSG00000043462	0.351512	1.91555	5.39278	1.16657e-07	3.52218e-07	5.29866	PM DET
ENSG00000043514	-0.0303386	3.7876	-1.09563	0.273883	0.323748	-1.09416	Not DE
ENSG00000043591	-0.0916092	2.86695	-2.60208	0.00967088	0.015199	-2.58738	LIV DET
ENSG00000044090	0.158603	3.93155	3.13218	0.00183512	0.0032324	3.1157	PM DET
ENSG00000044115	0.115056	7.06705	5.67678	2.80044e-08	9.07422e-08	5.55348	PM DET
ENSG00000044446	0.336915	3.77135	9.48658	2.19876e-19	1.762e-18	9.00288	PM DET
ENSG00000044459	0.0414741	3.12647	1.443	0.149779	0.188565	1.44031	Not DE
ENSG00000044524	-0.292131	3.55744	-6.84034	2.70289e-11	1.19727e-10	-6.66191	LIV DET
ENSG00000044574	0.476065	6.42469	9.04515	4.31731e-18	3.18263e-17	8.6701	PM DET
ENSG00000046604	-0.40182	-1.31936	-2.88548	0.00412177	0.00687472	-2.86869	LIV DET
ENSG00000046647	-0.0611527	2.86686	-1.67394	0.0949087	0.124549	-1.67005	Not DE
ENSG00000046651	0.0270501	4.48421	1.23882	0.215984	0.261964	1.23728	Not DE
ENSG00000046653	-0.128585	9.65111	-5.95321	4.89807e-09	1.74202e-08	-5.8506	LIV DET
ENSG00000046889	-0.202549	6.89141	-4.76279	2.67456e-06	6.92189e-06	-4.69435	LIV DET
ENSG00000047056	0.160024	5.5888	7.26896	1.3751e-12	6.7574e-12	7.08654	PM DET
ENSG00000047188	-0.0492991	5.58893	-1.92105	0.0555107	0.0761677	-1.91486	Not DE
ENSG00000047230	-0.156393	3.62343	-5.77851	1.31844e-08	4.44137e-08	-5.68366	LIV DET
ENSG00000047249	0.0232398	5.91289	0.98589	0.324783	0.376739	0.984677	Not DE
ENSG00000047315	-0.0622607	6.22646	-2.72927	0.00657015	0.0106092	-2.71788	LIV DET
ENSG00000047346	0.138416	4.84214	5.02131	7.88891e-07	2.17842e-06	4.9381	PM DET
ENSG00000047365	-0.00998258	7.76529	-0.402305	0.687673	0.728787	-0.402015	Not DE
ENSG00000047410	-0.000577451	7.00887	-0.0334231	0.973351	0.977834	-0.0334063	Not DE
ENSG00000047457	2.40361	2.86976	17.0203	3.29972e-50	3.028e-48	14.8999	PM DET
ENSG00000047578	0.100157	4.07281	3.06114	0.00232161	0.00402546	3.04567	PM DET
ENSG00000047579	0.285611	3.09494	9.04497	6.09362e-18	4.44527e-17	8.63078	PM DET
ENSG00000047597	0.294015	3.50976	8.32394	7.95397e-16	4.98348e-15	8.05491	PM DET
ENSG00000047617	0.360261	1.0215	4.97926	9.33364e-07	2.55417e-06	4.90519	PM DET
ENSG00000047621	-0.0678012	4.53987	-2.7968	0.00535604	0.00876911	-2.7848	LIV DET
ENSG00000047634	-0.127764	2.75955	-3.84868	0.000142876	0.00029605	-3.80314	LIV DET
ENSG00000047644	0.126991	3.97666	4.59551	5.68031e-06	1.41194e-05	4.53795	PM DET
ENSG00000047648	0.498908	1.55553	10.6169	2.09516e-23	2.27088e-22	9.96843	PM DET
ENSG00000047662	-0.444629	2.31121	-10.0343	3.73214e-21	3.41336e-20	-9.43988	LIV DET
ENSG00000047849	0.416685	7.65779	12.7944	3.92473e-32	7.88588e-31	11.7995	PM DET
ENSG00000047932	-0.051077	5.84815	-2.51809	0.0121992	0.0188686	-2.50633	LIV DET
ENSG00000047936	0.581537	3.22164	6.82327	2.53099e-11	1.12344e-10	6.67156	PM DET
ENSG00000048028	0.086842	4.4897	2.47219	0.0137553	0.0210751	2.46359	PM DET
ENSG00000048052	-0.181442	5.58176	-5.3597	1.37171e-07	4.11186e-07	-5.269	LIV DET
ENSG00000048140	0.105404	3.76936	2.8798	0.00417728	0.00696113	2.86445	PM DET
ENSG00000048162	-0.14495	1.97796	-4.87203	1.64447e-06	4.37291e-06	-4.79283	LIV DET
ENSG00000048342	0.0241819	3.70698	0.683506	0.494687	0.546768	0.682873	Not DE
ENSG00000048392	-0.133009	5.42212	-5.85609	9.7793e-09	3.34608e-08	-5.73451	LIV DET
ENSG00000048405	0.112897	4.46255	4.04901	6.08139e-05	0.0001322	4.00963	PM DET
ENSG00000048462	-0.274278	-5.60262	-2.34954	0.0191783	0.0286603	-2.34205	LIV DET
ENSG00000048471	-0.103111	4.978	-2.9853	0.00296904	0.0050626	-2.97093	LIV DET
ENSG00000048540	0.106728	7.44754	3.15677	0.00169028	0.00299304	3.13986	PM DET
ENSG00000048544	-0.0343472	4.50758	-1.87139	0.0620391	0.0843183	-1.86602	Not DE
ENSG00000048545	-0.192548	-1.89424	-1.42687	0.154374	0.193766	-1.42425	Not DE
ENSG00000048649	0.0391891	6.74747	2.2607	0.024202	0.0355379	2.25391	PM DET
ENSG00000048707	0.287559	7.66971	7.37799	7.49726e-13	3.75787e-12	7.17005	PM DET
ENSG00000048740	0.114604	7.25454	4.10483	4.87537e-05	0.000107237	4.06152	PM DET
ENSG00000048828	0.0812812	5.91641	5.00705	8.42899e-07	2.31884e-06	4.92516	PM DET
ENSG00000048991	-0.117773	6.74624	-3.47848	0.000548416	0.00104672	-3.45592	LIV DET
ENSG00000049089	-0.281346	3.6963	-4.3917	1.45926e-05	3.43573e-05	-4.33475	LIV DET
ENSG00000049130	-0.0416419	5.1176	-1.03521	0.301239	0.352403	-1.03378	Not DE
ENSG00000049167	-0.216123	4.16607	-9.35139	6.03291e-19	4.71037e-18	-8.89143	LIV DET
ENSG00000049192	-0.367776	1.3143	-4.10015	5.0947e-05	0.000111732	-4.05124	LIV DET
ENSG00000049239	0.320049	2.87062	6.08161	2.82797e-09	1.03463e-08	5.94128	PM DET
ENSG00000049245	-0.127954	5.50364	-4.55413	6.59248e-06	1.62352e-05	-4.50644	LIV DET
ENSG00000049246	0.104999	5.22102	3.23109	0.00134231	0.00241208	3.20678	PM DET
ENSG00000049247	-0.381005	-5.73969	-3.02462	0.00261553	0.00449882	-3.00965	LIV DET
ENSG00000049283	0.230306	-0.772946	1.612	0.107927	0.140064	1.60758	Not DE
ENSG00000049323	-0.0431746	4.20383	-0.84738	0.397246	0.45067	-0.84655	Not DE
ENSG00000049449	0.222532	4.1084	3.64102	0.000305192	0.000604835	3.61085	PM DET
ENSG00000049540	0.337595	1.8481	3.58559	0.000377443	0.00073852	3.55537	PM DET
ENSG00000049541	0.00423816	2.8296	0.18641	0.852216	0.874885	0.186292	Not DE
ENSG00000049618	0.339709	5.85969	15.777	1.10473e-43	5.6073e-42	13.8601	PM DET
ENSG00000049656	-0.02617	4.46835	-0.97361	0.330715	0.383016	-0.972675	Not DE
ENSG00000049759	0.2386	6.4252	6.59041	1.10544e-10	4.66199e-10	6.45178	PM DET
ENSG00000049768	-0.0992405	-3.81299	-0.688661	0.491409	0.543724	-0.688069	Not DE
ENSG00000049769	0.121381	4.20061	4.06816	5.49063e-05	0.000119938	4.0337	PM DET
ENSG00000049860	-0.106294	3.91488	-4.01382	6.88634e-05	0.000148667	-3.98018	LIV DET
ENSG00000049883	-0.0298543	4.1993	-1.0341	0.30158	0.35268	-1.03305	Not DE
ENSG00000050030	0.293575	4.94317	7.31882	1.00072e-12	4.96465e-12	7.13041	PM DET
ENSG00000050130	-0.0982342	4.81924	-4.32901	1.80677e-05	4.20717e-05	-4.28752	LIV DET
ENSG00000050165	0.486428	8.34033	13.8683	1.30174e-35	3.42492e-34	12.4557	PM DET
ENSG00000050327	0.886691	-1.93704	6.21969	1.38473e-09	5.24592e-09	6.05725	PM DET
ENSG00000050344	-0.794372	-0.605751	-6.58966	1.10111e-10	4.64439e-10	-6.45237	LIV DET
ENSG00000050393	0.19825	4.88877	6.78275	3.93969e-11	1.72356e-10	6.60633	PM DET
ENSG00000050405	-0.41639	3.95548	-10.899	1.10998e-23	1.22693e-22	-10.0313	LIV DET
ENSG00000050426	-0.132726	4.62755	-5.6154	3.77057e-08	1.20325e-07	-5.50127	LIV DET
ENSG00000050438	-0.194365	7.21167	-5.66289	2.76024e-08	8.94783e-08	-5.556	LIV DET
ENSG00000050555	-0.186236	0.996893	-2.06929	0.0390957	0.0551658	-2.06318	Not DE
ENSG00000050628	0.0794509	0.914722	0.640683	0.522092	0.573332	0.640123	Not DE
ENSG00000050730	-0.0488995	-1.26373	-0.315399	0.752611	0.787268	-0.315198	Not DE
ENSG00000050748	-0.109227	6.64489	-5.18688	3.09242e-07	8.92586e-07	-5.11773	LIV DET
ENSG00000050767	-0.557226	1.36656	-8.82802	1.71279e-17	1.20904e-16	-8.51178	LIV DET
ENSG00000050820	0.235298	3.30525	3.99043	7.8276e-05	0.000167976	3.94962	PM DET
ENSG00000051009	0.108707	3.73684	3.9905	7.56033e-05	0.000162553	3.95793	PM DET
ENSG00000051108	0.295898	4.81813	7.97477	1.51103e-14	8.63333e-14	7.68659	PM DET
ENSG00000051128	-0.317645	2.3989	-7.45919	6.48213e-13	3.26591e-12	-7.18994	LIV DET
ENSG00000051180	0.0390525	-2.14368	0.358588	0.720052	0.75811	0.358389	Not DE
ENSG00000051341	0.198198	0.502115	2.80638	0.00527442	0.00864395	2.78978	PM DET
ENSG00000051382	0.383134	5.66944	12.747	7.84613e-32	1.53951e-30	11.7411	PM DET
ENSG00000051523	-0.23223	1.30074	-3.10473	0.00203754	0.00356289	-3.0847	LIV DET
ENSG00000051596	-0.0557992	2.85671	-1.1361	0.256547	0.305572	-1.13459	Not DE
ENSG00000051620	0.154752	3.43882	3.23445	0.00131914	0.00237328	3.21178	PM DET
ENSG00000051825	-0.110744	5.30568	-4.79783	2.26599e-06	5.92513e-06	-4.72813	LIV DET
ENSG00000052126	0.071705	5.87657	2.83893	0.00470827	0.00777922	2.82634	PM DET
ENSG00000052344	0.130537	-5.21981	0.887739	0.3751	0.428322	0.88696	Not DE
ENSG00000052723	-0.0921383	4.77302	-3.28886	0.00107588	0.00196427	-3.26989	LIV DET
ENSG00000052749	0.116458	3.82736	3.56274	0.000415174	0.000807152	3.53025	PM DET
ENSG00000052795	0.31739	6.14852	12.4911	2.44677e-30	4.30927e-29	11.4466	PM DET
ENSG00000052802	-0.405123	5.89625	-9.53193	1.48429e-19	1.19966e-18	-9.04591	LIV DET
ENSG00000052841	-0.0829864	5.61872	-4.55284	6.62588e-06	1.63095e-05	-4.50537	LIV DET
ENSG00000052850	-0.731872	-4.93874	-3.07259	0.00223596	0.00388547	-3.05696	LIV DET
ENSG00000053108	0.0416534	4.01077	0.771735	0.440629	0.493672	0.771131	Not DE
ENSG00000053254	0.313052	5.52379	13.6998	1.46539e-36	4.2167e-35	12.6288	PM DET
ENSG00000053328	0.0182801	1.4091	0.421408	0.673677	0.715465	0.421107	Not DE
ENSG00000053371	-0.138535	3.80595	-5.96146	5.65176e-09	1.99265e-08	-5.82675	LIV DET
ENSG00000053372	-0.336209	4.14933	-12.8898	4.92619e-32	9.82594e-31	-11.7804	LIV DET
ENSG00000053438	-0.350499	3.70469	-5.23146	3.16884e-07	9.13416e-07	-5.11312	LIV DET
ENSG00000053501	-0.02463	2.11645	-0.961274	0.337011	0.389424	-0.960087	Not DE
ENSG00000053524	0.179802	6.23479	5.86137	1.01145e-08	3.45441e-08	5.7288	PM DET
ENSG00000053702	0.631914	2.00972	8.27552	1.42617e-15	8.79098e-15	7.98317	PM DET
ENSG00000053747	0.139522	2.95015	2.31992	0.0208445	0.0309353	2.31079	PM DET
ENSG00000053770	0.0153347	6.4734	0.845388	0.398408	0.451749	0.844468	Not DE
ENSG00000053900	-0.174262	4.57556	-8.14525	4.62568e-15	2.74071e-14	-7.83669	LIV DET
ENSG00000053918	0.319474	-0.579448	4.0708	5.72856e-05	0.000124891	4.02372	PM DET
ENSG00000054116	-0.0732681	4.56517	-3.55746	0.000417434	0.000811125	-3.52881	LIV DET
ENSG00000054118	0.0371354	6.64352	2.54931	0.0112145	0.0174433	2.53594	PM DET
ENSG00000054148	-0.252438	4.11504	-8.65251	1.05407e-16	7.05344e-16	-8.29853	LIV DET
ENSG00000054179	0.864599	0.0873357	7.80742	4.9863e-14	2.74726e-13	7.53228	PM DET
ENSG00000054219	-0.553994	1.74376	-7.81842	3.14674e-14	1.75852e-13	-7.59214	LIV DET
ENSG00000054267	-0.0939076	6.33235	-5.23871	2.68839e-07	7.81438e-07	-5.14408	LIV DET
ENSG00000054277	0.135049	3.51189	3.35687	0.00084844	0.00157355	3.33649	PM DET
ENSG00000054282	-0.0182106	5.65544	-0.84595	0.398059	0.451438	-0.845094	Not DE
ENSG00000054356	0.0190736	5.49797	0.343488	0.731376	0.768312	0.343296	Not DE
ENSG00000054392	0.148381	2.29614	3.24257	0.00128255	0.0023127	3.21986	PM DET
ENSG00000054523	0.360241	9.2158	14.8058	1.14531e-40	4.56594e-39	13.3525	PM DET
ENSG00000054598	-0.23351	1.36437	-2.74406	0.00631579	0.0102226	-2.73092	LIV DET
ENSG00000054611	-0.174895	3.56263	-7.98598	1.4351e-14	8.21197e-14	-7.69319	LIV DET
ENSG00000054654	0.277502	5.49919	6.94332	1.20901e-11	5.51237e-11	6.77913	PM DET
ENSG00000054690	0.0430459	6.57496	0.532257	0.59478	0.642465	0.531922	Not DE
ENSG00000054793	0.481036	8.36225	16.811	2.10556e-49	1.80043e-47	14.7756	PM DET
ENSG00000054803	-0.507911	2.90438	-6.49851	1.93366e-10	7.97931e-10	-6.36652	LIV DET
ENSG00000054938	0.195905	-4.74227	1.23627	0.217012	0.263051	1.23451	Not DE
ENSG00000054965	0.406717	7.31921	15.8673	2.05428e-45	1.22682e-43	14.1433	PM DET
ENSG00000054967	0.0496657	2.3926	1.28404	0.199841	0.244403	1.28201	Not DE
ENSG00000054983	0.0299952	5.2344	1.36531	0.172914	0.214612	1.3629	Not DE
ENSG00000055044	-0.179865	4.59416	-8.4078	9.55276e-16	5.95667e-15	-8.03247	LIV DET
ENSG00000055070	0.200537	3.96092	7.94663	1.71765e-14	9.77494e-14	7.67017	PM DET
ENSG00000055118	0.536618	2.25564	11.7667	1.2759e-27	1.877e-26	10.8907	PM DET
ENSG00000055130	0.0790991	5.63471	4.62179	5.13531e-06	1.28325e-05	4.55918	PM DET
ENSG00000055147	-0.0642271	3.77047	-1.82064	0.0693425	0.0933717	-1.81618	Not DE
ENSG00000055163	0.535023	7.5415	18.6548	8.59547e-57	1.66913e-54	15.8809	PM DET
ENSG00000055208	0.459371	5.65785	17.485	2.63447e-52	3.06158e-50	15.2193	PM DET
ENSG00000055211	0.0309744	4.19249	1.87992	0.0608094	0.0827778	1.87488	Not DE
ENSG00000055332	0.460632	6.3518	15.523	8.36558e-44	4.32639e-42	13.8801	PM DET
ENSG00000055483	0.425323	3.99061	9.47436	1.01193e-19	8.3015e-19	9.08766	PM DET
ENSG00000055609	0.276892	7.74369	14.6275	8.42091e-39	2.90666e-37	13.0285	PM DET
ENSG00000055732	0.502585	-2.25343	3.27283	0.00115022	0.00209061	3.25094	PM DET
ENSG00000055813	-0.0166805	4.30215	-0.503429	0.614882	0.661071	-0.503117	Not DE
ENSG00000055917	0.227222	7.00332	12.7817	1.20487e-32	2.52369e-31	11.8985	PM DET
ENSG00000055950	-0.157454	3.4156	-7.11615	4.71183e-12	2.21839e-11	-6.914	LIV DET
ENSG00000055955	-0.597863	2.34193	-9.74959	3.16206e-20	2.7e-19	-9.21331	LIV DET
ENSG00000056050	-0.277224	3.68984	-10.297	1.03757e-22	1.07282e-21	-9.80825	LIV DET
ENSG00000056097	0.218658	7.19538	9.65362	1.44712e-19	1.17088e-18	9.04868	PM DET
ENSG00000056277	-0.119198	2.72438	-3.93502	9.48086e-05	0.000201188	-3.90351	LIV DET
ENSG00000056291	0.366945	-1.14519	1.71866	0.0863903	0.114237	1.71475	Not DE
ENSG00000056487	0.335381	0.461484	4.79694	2.48338e-06	6.45541e-06	4.70949	PM DET
ENSG00000056558	0.303913	2.5392	6.32396	6.36773e-10	2.4969e-09	6.18105	PM DET
ENSG00000056586	0.358	6.59792	16.6217	2.48239e-47	1.73358e-45	14.4507	PM DET
ENSG00000056736	0.413422	3.83809	7.22358	2.20206e-12	1.06473e-11	7.02105	PM DET
ENSG00000056972	0.630171	2.09439	10.3586	8.9057e-23	9.24638e-22	9.82365	PM DET
ENSG00000056998	0.380639	2.65562	6.33094	6.0025e-10	2.35861e-09	6.19037	PM DET
ENSG00000057019	0.0242987	4.28466	0.836333	0.40336	0.456676	0.835635	Not DE
ENSG00000057252	0.342835	4.47723	7.75377	7.56674e-14	4.10659e-13	7.47764	PM DET
ENSG00000057294	0.280436	1.40636	2.87457	0.00423212	0.00704667	2.86032	PM DET
ENSG00000057468	0.187651	0.375752	2.34074	0.0196742	0.0293315	2.3325	PM DET
ENSG00000057593	-0.956448	-1.47623	-8.25316	1.37004e-15	8.45538e-15	-7.98813	LIV DET
ENSG00000057608	0.0767803	6.35528	3.58166	0.000379258	0.000741928	3.55411	PM DET
ENSG00000057657	0.846298	0.303794	9.32786	3.37634e-19	2.67503e-18	8.95568	PM DET
ENSG00000057663	-0.135927	4.69025	-6.45503	2.54549e-10	1.03746e-09	-6.3242	LIV DET
ENSG00000057704	-0.217428	4.66717	-4.7028	3.81857e-06	9.7049e-06	-4.62102	LIV DET
ENSG00000057757	-0.0957199	6.00244	-4.39993	1.32045e-05	3.12848e-05	-4.35669	LIV DET
ENSG00000057935	0.180641	5.67545	8.50121	4.07189e-16	2.606e-15	8.1364	PM DET
ENSG00000058056	0.112872	4.45137	2.92829	0.00356211	0.00600346	2.91454	PM DET
ENSG00000058063	0.12816	5.60161	4.95307	1.11266e-06	3.0212e-06	4.87059	PM DET
ENSG00000058085	0.518519	-2.70933	3.32241	0.000964909	0.00177469	3.30056	PM DET
ENSG00000058091	-0.0431065	6.24031	-1.08467	0.278588	0.328742	-1.0835	Not DE
ENSG00000058262	0.240043	5.44946	13.1013	1.26225e-32	2.64019e-31	11.8946	PM DET
ENSG00000058272	0.108836	6.84293	4.97231	9.07322e-07	2.48728e-06	4.91074	PM DET
ENSG00000058335	0.048731	5.93506	1.17106	0.242245	0.290422	1.16939	Not DE
ENSG00000058404	0.209713	6.70798	5.40364	1.01237e-07	3.07979e-07	5.32449	PM DET
ENSG00000058453	-0.127682	3.16639	-1.48111	0.139335	0.176586	-1.47827	Not DE
ENSG00000058600	-0.0486635	4.55125	-1.16936	0.242814	0.290977	-1.16798	Not DE
ENSG00000058668	0.739893	7.36939	20.0477	2.20682e-64	1.02189e-61	16.942	PM DET
ENSG00000058673	-0.113575	6.74362	-5.84274	1.04783e-08	3.57378e-08	-5.7228	LIV DET
ENSG00000058729	-0.0551871	3.83652	-1.826	0.068436	0.0922502	-1.82213	Not DE
ENSG00000058799	0.00910466	3.3283	0.390506	0.696381	0.736408	0.39021	Not DE
ENSG00000058804	-0.0615749	3.88678	-2.94295	0.00340088	0.00575139	-2.92897	LIV DET
ENSG00000058866	0.692859	5.05701	12.0609	4.80116e-29	7.81558e-28	11.1855	PM DET
ENSG00000059122	0.0788867	4.34042	1.74662	0.0814452	0.108336	1.74236	Not DE
ENSG00000059145	0.258991	3.26606	5.39357	1.17334e-07	3.54156e-07	5.2976	PM DET
ENSG00000059377	-0.12628	2.23877	-2.13361	0.0334993	0.0479022	-2.12605	LIV DET
ENSG00000059378	-0.29885	1.79283	-6.18887	1.57807e-09	5.94251e-09	-6.03618	LIV DET
ENSG00000059573	0.0791649	3.90197	4.11609	4.66569e-05	0.000102866	4.07177	PM DET
ENSG00000059588	-0.872278	6.27788	-14.7459	1.18588e-35	3.1283e-34	-12.4632	LIV DET
ENSG00000059691	0.00212617	4.60954	0.0758162	0.939613	0.94987	0.0757558	Not DE
ENSG00000059728	0.595714	4.06141	14.3689	1.32768e-38	4.48505e-37	12.9937	PM DET
ENSG00000059758	0.0967113	6.39483	3.63596	0.000314416	0.000621828	3.60312	PM DET
ENSG00000059769	-0.0702865	2.01008	-2.90852	0.00384457	0.00644559	-2.89064	LIV DET
ENSG00000059804	0.744953	5.53654	11.9336	3.61831e-28	5.52549e-27	11.0049	PM DET
ENSG00000059915	-0.17356	5.95128	-3.04803	0.0024232	0.00418835	-3.03277	LIV DET
ENSG00000060069	0.0223539	2.68108	0.679879	0.496976	0.548915	0.679255	Not DE
ENSG00000060138	1.2149	2.31797	13.3137	1.7569e-34	4.19358e-33	12.2464	PM DET
ENSG00000060140	-0.265037	2.39989	-4.57813	5.92485e-06	1.46871e-05	-4.52905	LIV DET
ENSG00000060237	0.703413	7.90016	16.226	6.75816e-47	4.59174e-45	14.3815	PM DET
ENSG00000060339	-0.0126665	5.63499	-0.546771	0.584826	0.632985	-0.546349	Not DE
ENSG00000060491	-0.330927	4.58474	-9.82625	1.02875e-20	9.09116e-20	-9.33304	LIV DET
ENSG00000060558	-0.216134	1.02986	-3.34834	0.000885062	0.00163683	-3.32472	LIV DET
ENSG00000060566	-0.446119	-2.52355	-3.35873	0.000842898	0.00156376	-3.33831	LIV DET
ENSG00000060642	0.195208	3.01532	5.70055	2.33139e-08	7.62164e-08	5.58542	PM DET
ENSG00000060656	0.53313	4.52179	10.3002	3.49644e-22	3.47325e-21	9.68487	PM DET
ENSG00000060688	-0.150208	3.89825	-6.83578	2.33873e-11	1.04117e-10	-6.68314	LIV DET
ENSG00000060709	-0.1073	5.0672	-2.33399	0.0199836	0.0297559	-2.32666	LIV DET
ENSG00000060718	-0.515574	4.85945	-9.60724	5.96554e-20	4.97387e-19	-9.14495	LIV DET
ENSG00000060749	0.260326	5.9275	12.2226	2.65737e-30	4.66381e-29	11.4394	PM DET
ENSG00000060762	-0.452318	5.24118	-19.3391	1.96322e-60	5.27599e-58	-16.3984	LIV DET
ENSG00000060971	-0.0374627	4.68825	-1.94683	0.0521048	0.0718351	-1.94227	Not DE
ENSG00000060982	-0.12297	5.77873	-3.5455	0.000437139	0.000846847	-3.51658	LIV DET
ENSG00000061273	0.202019	3.34725	4.80493	2.15342e-06	5.64449e-06	4.73847	PM DET
ENSG00000061337	0.231891	3.99332	3.84302	0.000142717	0.00029574	3.80341	PM DET
ENSG00000061455	0.24353	0.081021	2.40075	0.016724	0.0252533	2.39272	PM DET
ENSG00000061492	-1.21492	-2.79862	-8.59138	1.06965e-16	7.15294e-16	-8.29679	LIV DET
ENSG00000061656	-0.724663	-0.785323	-10.1164	4.97955e-22	4.87785e-21	-9.64867	LIV DET
ENSG00000061676	0.169286	8.07533	8.74444	3.40986e-17	2.36374e-16	8.43159	PM DET
ENSG00000061794	-0.141676	4.80198	-6.69793	6.96046e-11	2.99076e-10	-6.52151	LIV DET
ENSG00000061918	0.30286	6.11249	10.1346	4.18903e-22	4.12719e-21	9.66639	PM DET
ENSG00000061936	-0.142854	5.14988	-5.08816	5.39664e-07	1.51723e-06	-5.01165	LIV DET
ENSG00000061938	-0.0315401	5.53281	-0.724159	0.469305	0.522049	-0.72361	Not DE
ENSG00000061987	-0.141263	7.05292	-6.79883	2.96114e-11	1.30724e-10	-6.64849	LIV DET
ENSG00000062038	0.391012	0.734069	6.56065	1.86655e-10	7.71722e-10	6.37194	PM DET
ENSG00000062096	-0.964935	0.564385	-14.0421	3.04914e-36	8.50924e-35	-12.571	LIV DET
ENSG00000062194	0.11338	6.77947	6.2148	2.11758e-09	7.85713e-09	5.98852	PM DET
ENSG00000062282	0.429078	1.99446	10.6045	2.28071e-23	2.46147e-22	9.96	PM DET
ENSG00000062370	0.00593054	3.91344	0.281562	0.77843	0.810221	0.281365	Not DE
ENSG00000062485	0.502006	5.56795	13.7485	4.51787e-36	1.23173e-34	12.5399	PM DET
ENSG00000062524	-0.122526	-0.137608	-0.979405	0.328023	0.380161	-0.978104	Not DE
ENSG00000062582	-0.12418	3.5015	-5.1282	4.40513e-07	1.25014e-06	-5.05056	LIV DET
ENSG00000062598	0.0753198	5.69326	4.20924	3.14997e-05	7.09715e-05	4.16234	PM DET
ENSG00000062650	0.0827248	5.96415	4.83551	1.86609e-06	4.92567e-06	4.76741	PM DET
ENSG00000062716	-0.234727	5.63853	-11.4837	8.76251e-27	1.21428e-25	-10.7139	LIV DET
ENSG00000062725	0.0503686	6.54567	2.17805	0.0299447	0.043253	2.17082	PM DET
ENSG00000062822	0.0880358	1.20947	1.69997	0.089966	0.118575	1.69558	Not DE
ENSG00000063015	0.358834	3.61314	5.74396	1.76465e-08	5.85024e-08	5.63362	PM DET
ENSG00000063046	0.100342	8.02782	4.12209	4.50519e-05	9.95314e-05	4.07992	PM DET
ENSG00000063127	-0.162196	-3.45829	-0.932563	0.351497	0.404209	-0.931689	Not DE
ENSG00000063169	0.0296241	0.366083	0.562372	0.574175	0.622958	0.561913	Not DE
ENSG00000063176	-0.505322	3.5215	-11.3738	4.72195e-26	6.21451e-25	-10.5569	LIV DET
ENSG00000063177	-0.249477	6.09968	-8.73576	4.90214e-17	3.3618e-16	-8.38902	LIV DET
ENSG00000063180	0.000954937	5.21541	0.0272479	0.978277	0.982062	0.0272293	Not DE
ENSG00000063241	-0.271102	1.94599	-7.4299	6.33173e-13	3.19296e-12	-7.19314	LIV DET
ENSG00000063244	0.22088	5.14443	10.2636	4.07758e-22	4.02265e-21	9.66915	PM DET
ENSG00000063245	0.548756	3.88844	10.3679	1.26979e-22	1.30309e-21	9.78784	PM DET
ENSG00000063322	0.0147059	4.76714	0.437272	0.662135	0.704999	0.436967	Not DE
ENSG00000063438	-0.111897	-0.198669	-0.717982	0.473098	0.525744	-0.717448	Not DE
ENSG00000063587	0.680201	3.95864	18.0617	3.2675e-55	5.28755e-53	15.6511	PM DET
ENSG00000063601	0.0354508	4.84919	1.38823	0.165675	0.206495	1.38624	Not DE
ENSG00000063660	-0.461453	4.68786	-8.78318	3.95533e-17	2.72866e-16	-8.41422	LIV DET
ENSG00000063761	-0.171068	2.10752	-2.88702	0.00413591	0.00689715	-2.86761	LIV DET
ENSG00000063854	0.0156263	5.00347	0.603008	0.546832	0.596928	0.602514	Not DE
ENSG00000063978	-0.19892	5.02711	-8.07919	6.29241e-15	3.69047e-14	-7.79794	LIV DET
ENSG00000064012	-0.210199	0.65921	-3.55284	0.000425706	0.000826347	-3.52361	LIV DET
ENSG00000064042	0.0207196	7.40292	0.999466	0.318177	0.369727	0.99821	Not DE
ENSG00000064102	-0.221267	3.72687	-7.80521	4.88067e-14	2.69103e-13	-7.53507	LIV DET
ENSG00000064115	0.190754	5.33208	6.73691	5.65342e-11	2.44451e-10	6.55263	PM DET
ENSG00000064199	-0.271602	1.81607	-3.32081	0.000979092	0.00179814	-3.29647	LIV DET
ENSG00000064201	-0.274228	-4.31314	-1.69351	0.0910855	0.119929	-1.6897	Not DE
ENSG00000064205	-0.239836	-2.47883	-1.49987	0.134284	0.170858	-1.49742	Not DE
ENSG00000064218	-0.335435	-4.38944	-1.43001	0.153477	0.192753	-1.42736	Not DE
ENSG00000064225	-0.0747938	3.60761	-1.92029	0.0555459	0.0762126	-1.91458	Not DE
ENSG00000064270	-0.521478	1.864	-7.50183	3.81655e-13	1.96165e-12	-7.26191	LIV DET
ENSG00000064300	1.4801	-1.20302	8.65824	3.64881e-16	2.3452e-15	8.14968	PM DET
ENSG00000064309	0.00587917	3.80903	0.148907	0.881694	0.900635	0.148822	Not DE
ENSG00000064313	-0.198353	5.04131	-10.505	6.15955e-23	6.4553e-22	-9.86074	LIV DET
ENSG00000064393	0.866899	7.59621	15.2127	4.14269e-42	1.8391e-40	13.5975	PM DET
ENSG00000064419	0.143463	5.60483	9.13121	4.13381e-18	3.05184e-17	8.67505	PM DET
ENSG00000064489	0.608451	-2.40082	3.20783	0.00145617	0.00260099	3.18328	PM DET
ENSG00000064490	-0.204177	3.09756	-6.30494	8.22901e-10	3.18484e-09	-6.14045	LIV DET
ENSG00000064545	-0.159919	1.59637	-3.2381	0.0013066	0.00235211	-3.21453	LIV DET
ENSG00000064547	0.203395	-0.0633061	2.26893	0.0236975	0.0348464	2.262	PM DET
ENSG00000064601	0.228586	4.843	9.87139	7.42804e-21	6.64417e-20	9.36749	PM DET
ENSG00000064607	-0.21562	7.12348	-9.99752	2.22402e-21	2.07247e-20	-9.49397	LIV DET
ENSG00000064651	-0.224252	7.18367	-6.63982	1.04836e-10	4.4281e-10	-6.45981	LIV DET
ENSG00000064652	-0.161391	3.36444	-6.11621	1.91335e-09	7.14071e-09	-6.005	LIV DET
ENSG00000064655	0.751358	0.194994	9.5507	1.20061e-19	9.77735e-19	9.06905	PM DET
ENSG00000064666	0.91384	-0.106961	9.21183	1.99779e-18	1.50743e-17	8.75742	PM DET
ENSG00000064687	-0.138755	2.97883	-2.00095	0.0461459	0.0642555	-1.99406	Not DE
ENSG00000064692	-0.176662	2.21294	-2.9881	0.00296659	0.00505958	-2.97118	LIV DET
ENSG00000064703	-0.0598691	3.26518	-2.98704	0.00295541	0.00504279	-2.97234	LIV DET
ENSG00000064726	-0.0225275	6.42916	-1.07289	0.283837	0.334346	-1.07174	Not DE
ENSG00000064763	-0.188985	4.25522	-5.86582	8.07283e-09	2.79517e-08	-5.76693	LIV DET
ENSG00000064787	-0.720711	7.82224	-10.881	6.91532e-25	8.37266e-24	-10.3018	LIV DET
ENSG00000064886	1.05006	-0.0748306	5.35621	1.36674e-07	4.09818e-07	5.26966	PM DET
ENSG00000064932	0.755714	1.81392	10.3414	1.93286e-22	1.95751e-21	9.74526	PM DET
ENSG00000064933	-0.124357	4.64701	-4.23377	2.81909e-05	6.39233e-05	-4.18761	LIV DET
ENSG00000064961	0.0465226	1.96372	1.16756	0.243678	0.29185	1.16584	Not DE
ENSG00000064989	0.0994225	4.04019	2.54697	0.0112221	0.0174516	2.5357	PM DET
ENSG00000064995	-0.149342	3.99422	-5.8268	1.12112e-08	3.80995e-08	-5.71131	LIV DET
ENSG00000064999	-0.055594	5.04521	-1.82877	0.0681411	0.0918897	-1.82407	Not DE
ENSG00000065000	0.490829	5.87183	21.6026	9.64034e-69	6.90868e-66	17.5226	PM DET
ENSG00000065029	-0.00928954	3.7937	-0.312391	0.754905	0.789173	-0.312179	Not DE
ENSG00000065054	0.196046	1.34334	3.24399	0.00127738	0.00230365	3.22101	PM DET
ENSG00000065057	-0.438393	2.16959	-12.4662	2.09134e-30	3.71831e-29	-11.4602	LIV DET
ENSG00000065060	0.299932	4.6763	14.4614	8.31261e-39	2.87588e-37	13.0295	PM DET
ENSG00000065135	-0.0783706	5.21711	-4.21204	3.23053e-05	7.26778e-05	-4.15658	LIV DET
ENSG00000065150	0.260104	6.95967	10.6109	1.94698e-23	2.1156e-22	9.97571	PM DET
ENSG00000065154	-0.236354	6.79257	-10.6371	5.65633e-24	6.41001e-23	-10.0977	LIV DET
ENSG00000065183	-0.0961618	4.45983	-3.24069	0.00127039	0.00229255	-3.22259	LIV DET
ENSG00000065243	0.0413561	5.34594	2.22602	0.0265344	0.0386551	2.2183	PM DET
ENSG00000065268	-0.19725	1.93941	-4.16478	3.83068e-05	8.53945e-05	-4.11746	LIV DET
ENSG00000065308	0.190013	2.12725	4.57018	6.35396e-06	1.56902e-05	4.51426	PM DET
ENSG00000065320	0.344922	0.920864	5.73613	1.83749e-08	6.08365e-08	5.62664	PM DET
ENSG00000065325	-0.104591	0.945582	-0.850562	0.395516	0.44891	-0.849657	Not DE
ENSG00000065328	0.289233	-3.24353	1.96035	0.0504987	0.0698286	1.95572	Not DE
ENSG00000065357	-0.0610559	3.28768	-1.14079	0.254688	0.303502	-1.13904	Not DE
ENSG00000065361	0.285873	4.79358	3.61911	0.000346777	0.00068202	3.57759	PM DET
ENSG00000065371	-0.771193	-4.95694	-4.95092	1.07502e-06	2.92295e-06	-4.87738	LIV DET
ENSG00000065413	-0.34299	5.07408	-11.4317	4.26029e-27	6.04006e-26	-10.7804	LIV DET
ENSG00000065427	0.0313465	5.09266	1.91761	0.0557324	0.0764372	1.91312	Not DE
ENSG00000065457	0.130387	4.26727	5.28908	2.08884e-07	6.15245e-07	5.19125	PM DET
ENSG00000065485	0.0630832	0.537445	1.05275	0.29307	0.343956	1.05141	Not DE
ENSG00000065491	0.259079	2.75307	10.77	8.36376e-24	9.36536e-23	10.0592	PM DET
ENSG00000065518	-0.430337	5.43697	-16.1094	3.18691e-46	2.02797e-44	-14.2738	LIV DET
ENSG00000065526	0.594624	6.78492	20.2805	2.06338e-64	9.70401e-62	16.9459	PM DET
ENSG00000065534	-0.0553934	6.07588	-1.51796	0.129967	0.165849	-1.51423	Not DE
ENSG00000065548	-0.0688547	5.65645	-3.96137	8.52214e-05	0.00018195	-3.92922	LIV DET
ENSG00000065559	-0.0945355	6.74856	-3.57382	0.000385282	0.000753026	-3.54997	LIV DET
ENSG00000065600	-0.350787	4.1217	-6.09349	2.79952e-09	1.02485e-08	-5.94294	LIV DET
ENSG00000065609	0.110932	7.1073	3.09893	0.00205133	0.00358574	3.0827	PM DET
ENSG00000065613	-0.00966961	6.56552	-0.485473	0.627665	0.672796	-0.485015	Not DE
ENSG00000065615	0.239833	4.36384	5.12203	4.71759e-07	1.33378e-06	5.03746	PM DET
ENSG00000065618	-0.445531	-1.02733	-3.8804	0.000118275	0.000247633	-3.84967	LIV DET
ENSG00000065621	-0.0586626	3.18182	-0.98677	0.324318	0.376258	-0.985624	Not DE
ENSG00000065665	0.111368	4.29682	3.00249	0.00283843	0.00485751	2.98471	PM DET
ENSG00000065675	-0.57942	3.18593	-11.4031	5.56416e-27	7.81865e-26	-10.7558	LIV DET
ENSG00000065717	0.21432	1.79786	3.24845	0.00126192	0.0022789	3.2245	PM DET
ENSG00000065802	-0.0745945	5.66664	-2.08538	0.0376316	0.0532748	-2.07884	Not DE
ENSG00000065809	-0.316074	5.95748	-5.17481	3.2883e-07	9.4622e-07	-5.10613	LIV DET
ENSG00000065833	0.0667649	4.59137	2.74349	0.00636684	0.0103013	2.72826	PM DET
ENSG00000065882	0.279114	4.92938	9.89423	6.38655e-21	5.74503e-20	9.38342	PM DET
ENSG00000065883	0.297162	6.10679	13.419	1.38919e-33	3.13913e-32	12.0775	PM DET
ENSG00000065911	0.772927	2.46848	9.45351	1.63269e-19	1.31784e-18	9.03549	PM DET
ENSG00000065923	0.176766	5.95567	6.05753	2.68965e-09	9.86666e-09	5.9495	PM DET
ENSG00000065970	0.578767	3.23629	13.271	5.34432e-34	1.24119e-32	12.1558	PM DET
ENSG00000065978	-0.0541245	5.32981	-1.68246	0.0933057	0.122595	-1.67821	Not DE
ENSG00000065989	0.495676	3.50344	8.66851	1.59989e-16	1.05835e-15	8.2488	PM DET
ENSG00000066027	-0.00148362	4.78247	-0.0634357	0.949453	0.958111	-0.0633939	Not DE
ENSG00000066032	-0.338707	7.31388	-9.68847	1.75402e-20	1.52938e-19	-9.27634	LIV DET
ENSG00000066044	0.429798	4.79739	13.8649	2.063e-36	5.85793e-35	12.6018	PM DET
ENSG00000066056	-0.405627	2.41831	-7.41026	7.93159e-13	3.96764e-12	-7.16233	LIV DET
ENSG00000066084	-0.0299267	7.54079	-0.949977	0.342722	0.395385	-0.948801	Not DE
ENSG00000066117	0.471568	3.38821	11.5951	7.21634e-27	1.00558e-25	10.7318	PM DET
ENSG00000066135	-0.0215138	5.30725	-1.15635	0.248222	0.296642	-1.15468	Not DE
ENSG00000066136	0.290823	3.43191	10.3916	1.29421e-22	1.32678e-21	9.78591	PM DET
ENSG00000066185	-0.392785	0.757337	-7.07621	5.03418e-12	2.36387e-11	-6.90461	LIV DET
ENSG00000066230	-1.06678	-3.32188	-6.40387	3.52093e-10	1.41359e-09	-6.27391	LIV DET
ENSG00000066248	0.0256016	5.98187	0.495643	0.620362	0.66613	0.495337	Not DE
ENSG00000066279	-0.0601158	-0.802016	-0.840303	0.401142	0.454438	-0.839583	Not DE
ENSG00000066294	-0.230867	2.85288	-2.54001	0.011463	0.0178022	-2.52826	LIV DET
ENSG00000066322	-0.623624	4.79506	-12.1145	2.06482e-28	3.21018e-27	-11.0554	LIV DET
ENSG00000066336	1.72276	-1.31173	16.1256	1.08885e-45	6.6748e-44	14.1879	PM DET
ENSG00000066379	-0.259955	1.79853	-9.24199	1.08105e-18	8.31763e-18	-8.82639	LIV DET
ENSG00000066382	0.230133	2.96107	6.40019	4.66353e-10	1.855e-09	6.23003	PM DET
ENSG00000066422	0.194059	5.56224	8.6107	1.91717e-16	1.26021e-15	8.22715	PM DET
ENSG00000066427	-0.0811278	5.29801	-2.82831	0.004864	0.00801541	-2.81591	LIV DET
ENSG00000066455	-0.0306821	4.6988	-1.90457	0.0575354	0.0786901	-1.89922	Not DE
ENSG00000066468	-0.235258	6.79524	-7.41646	1.36493e-12	6.70961e-12	-7.08756	LIV DET
ENSG00000066557	-0.352581	4.49659	-12.1336	6.64581e-30	1.13784e-28	-11.3596	LIV DET
ENSG00000066583	0.132688	2.97718	3.99428	7.68694e-05	0.000165134	3.95396	PM DET
ENSG00000066629	0.13662	4.92799	3.91059	0.000108713	0.00022887	3.87027	PM DET
ENSG00000066651	-0.266372	4.73999	-11.3409	2.8114e-26	3.75589e-25	-10.6054	LIV DET
ENSG00000066654	0.0610732	5.31354	3.10434	0.0020447	0.00357478	3.08366	PM DET
ENSG00000066697	-0.174192	3.29438	-5.89573	8.34617e-09	2.88252e-08	-5.76131	LIV DET
ENSG00000066735	-0.358119	-0.526393	-2.96971	0.00312116	0.00530426	-2.95555	LIV DET
ENSG00000066739	0.15129	6.83243	6.2927	6.74825e-10	2.64095e-09	6.17188	PM DET
ENSG00000066777	0.215667	6.16714	13.2024	1.52819e-32	3.15913e-31	11.8786	PM DET
ENSG00000066827	0.0910083	3.4832	2.46178	0.0142	0.0216969	2.45216	PM DET
ENSG00000066855	0.0224166	2.21278	0.533472	0.593998	0.641667	0.533051	Not DE
ENSG00000066923	0.175564	-0.613562	1.86649	0.0627802	0.0851986	1.86075	Not DE
ENSG00000066926	0.141662	4.64453	4.73148	3.11757e-06	8.00715e-06	4.66292	PM DET
ENSG00000066933	0.0800478	7.3411	4.12514	4.33683e-05	9.60163e-05	4.08876	PM DET
ENSG00000067048	0.157756	2.36235	1.92091	0.0557996	0.0765084	1.9126	Not DE
ENSG00000067057	0.114586	6.49295	2.52801	0.0118358	0.0183443	2.517	PM DET
ENSG00000067064	-0.443468	6.25879	-13.5101	1.90136e-34	4.52359e-33	-12.24	LIV DET
ENSG00000067066	0.106897	3.10305	2.01865	0.044233	0.061812	2.01188	Not DE
ENSG00000067082	0.605326	3.95427	14.5551	5.30142e-39	1.87066e-37	13.0638	PM DET
ENSG00000067113	-0.0411367	4.25207	-1.89121	0.059166	0.0806977	-1.88696	Not DE
ENSG00000067141	0.347838	6.64144	13.5693	5.44841e-35	1.35307e-33	12.341	PM DET
ENSG00000067167	-0.144169	5.39964	-7.32736	9.40977e-13	4.67831e-12	-7.13888	LIV DET
ENSG00000067177	0.163604	3.20925	4.07418	5.57999e-05	0.000121819	4.0299	PM DET
ENSG00000067182	1.34063	2.01505	16.4975	4.53391e-48	3.40315e-46	14.5673	PM DET
ENSG00000067191	-0.0932714	4.84921	-2.17784	0.0298787	0.0431618	-2.17169	LIV DET
ENSG00000067208	-0.133935	5.99574	-5.94122	5.25882e-09	1.86262e-08	-5.83877	LIV DET
ENSG00000067221	-0.248497	4.32969	-7.69018	1.6969e-13	8.99047e-13	-7.37074	LIV DET
ENSG00000067225	-0.0113869	7.91581	-0.280765	0.779031	0.810734	-0.280582	Not DE
ENSG00000067248	-0.0770154	5.05038	-5.25917	2.14624e-07	6.30981e-07	-5.1862	LIV DET
ENSG00000067334	-0.0837895	5.13429	-4.00355	7.16723e-05	0.000154477	-3.97066	LIV DET
ENSG00000067365	0.0205089	2.80984	0.640725	0.52206	0.573317	0.640174	Not DE
ENSG00000067369	0.190209	7.24317	12.1183	7.08885e-30	1.21025e-28	11.3539	PM DET
ENSG00000067445	-0.24191	5.53079	-10.3878	1.19113e-22	1.22528e-21	-9.79431	LIV DET
ENSG00000067533	-0.0891679	4.09999	-1.76813	0.0777351	0.103763	-1.76398	Not DE
ENSG00000067560	-0.067417	6.92241	-4.96304	9.48664e-07	2.59415e-06	-4.902	LIV DET
ENSG00000067596	0.125631	5.25405	7.41131	5.28436e-13	2.68129e-12	7.21778	PM DET
ENSG00000067601	-0.305153	2.74001	-10.3937	4.72944e-22	4.64897e-21	-9.65396	LIV DET
ENSG00000067606	0.0244638	5.67626	1.20592	0.228543	0.27552	1.20412	Not DE
ENSG00000067646	-0.137194	0.564587	-2.02303	0.0435927	0.0609711	-2.01799	Not DE
ENSG00000067704	-0.0832172	5.66619	-4.71908	3.24545e-06	8.3143e-06	-4.65464	LIV DET
ENSG00000067715	0.0270674	9.18875	0.511361	0.609327	0.655941	0.511035	Not DE
ENSG00000067798	0.0640086	6.59322	2.15463	0.0318209	0.0457129	2.14665	PM DET
ENSG00000067829	-0.0429308	4.1473	-2.03762	0.0423113	0.0593139	-2.03044	Not DE
ENSG00000067836	-0.36846	5.14155	-13.0697	1.26607e-32	2.64634e-31	-11.8944	LIV DET
ENSG00000067840	-0.255069	6.70091	-5.3627	1.2453e-07	3.74861e-07	-5.28672	LIV DET
ENSG00000067842	0.133753	5.21342	2.98595	0.00296819	0.00506156	2.97101	PM DET
ENSG00000067900	0.12464	5.79234	5.88689	8.08607e-09	2.79943e-08	5.76665	PM DET
ENSG00000067955	0.204936	4.46755	5.9867	5.03968e-09	1.78942e-08	5.84586	PM DET
ENSG00000067992	0.0524151	6.91717	1.58971	0.112526	0.145486	1.58694	Not DE
ENSG00000068001	-0.222641	2.79098	-3.94473	9.30843e-05	0.000197765	-3.90795	LIV DET
ENSG00000068024	0.633392	5.18244	10.9461	3.52435e-25	4.36002e-24	10.3664	PM DET
ENSG00000068028	0.116643	2.37998	4.13275	4.37727e-05	9.68547e-05	4.08661	PM DET
ENSG00000068078	-0.486753	5.41614	-7.22053	2.42256e-12	1.16872e-11	-7.00771	LIV DET
ENSG00000068079	-0.464021	1.65222	-10.56	1.08029e-22	1.11546e-21	-9.80417	LIV DET
ENSG00000068097	0.398026	4.06064	12.473	3.09274e-30	5.39642e-29	11.4262	PM DET
ENSG00000068120	0.783764	3.53205	19.6197	6.30824e-61	1.87992e-58	16.4672	PM DET
ENSG00000068137	0.134061	1.05202	1.92802	0.0544091	0.0747674	1.92357	Not DE
ENSG00000068305	0.287272	6.18467	10.8314	2.46669e-24	2.87771e-23	10.1788	PM DET
ENSG00000068308	0.376741	4.21055	13.6198	3.92999e-35	9.8574e-34	12.3673	PM DET
ENSG00000068323	0.408232	4.19369	16.8145	9.72959e-49	7.66626e-47	14.6721	PM DET
ENSG00000068354	0.352378	2.82509	8.65202	1.7696e-16	1.16754e-15	8.23674	PM DET
ENSG00000068366	-0.0547382	6.13291	-1.98387	0.0478068	0.0663796	-1.97908	Not DE
ENSG00000068383	0.129344	4.76983	5.91044	6.27548e-09	2.19916e-08	5.80925	PM DET
ENSG00000068394	-0.0102371	4.15215	-0.638812	0.52332	0.574512	-0.638236	Not DE
ENSG00000068400	-0.0074665	5.9143	-0.31301	0.754433	0.788789	-0.3128	Not DE
ENSG00000068438	0.0804888	2.82217	3.35015	0.000867669	0.00160714	3.33025	PM DET
ENSG00000068489	0.368537	1.11007	5.24047	2.52517e-07	7.35984e-07	5.15582	PM DET
ENSG00000068615	0.0821037	5.1425	2.48805	0.0131723	0.0202488	2.47908	PM DET
ENSG00000068650	0.712784	5.06514	15.3284	9.73065e-43	4.60507e-41	13.7031	PM DET
ENSG00000068654	0.060436	5.58618	2.50894	0.012498	0.0192812	2.49776	PM DET
ENSG00000068697	-0.104215	5.15836	-4.40361	1.3531e-05	3.20055e-05	-4.35134	LIV DET
ENSG00000068724	0.0137898	4.09246	0.410046	0.682007	0.72324	0.409726	Not DE
ENSG00000068745	0.413243	4.40589	13.7233	4.5387e-36	1.23629e-34	12.5395	PM DET
ENSG00000068781	0.633851	-1.07678	3.42266	0.000669965	0.00126033	3.40158	PM DET
ENSG00000068784	-0.284133	3.53926	-7.53783	3.05663e-13	1.58432e-12	-7.29188	LIV DET
ENSG00000068796	0.18568	6.8996	7.04862	6.91567e-12	3.21574e-11	6.85939	PM DET
ENSG00000068831	-0.237941	2.75709	-4.90053	1.38653e-06	3.72153e-06	-4.82693	LIV DET
ENSG00000068878	-0.0917984	5.92555	-3.52843	0.00047027	0.000905841	-3.49714	LIV DET
ENSG00000068885	-0.222574	6.15425	-7.26807	1.86798e-12	9.07429e-12	-7.044	LIV DET
ENSG00000068903	0.180669	5.75608	5.6584	2.73543e-08	8.87408e-08	5.55758	PM DET
ENSG00000068912	-0.0733407	5.63074	-2.8196	0.0050662	0.0083264	-2.80279	LIV DET
ENSG00000068971	0.235383	4.72031	8.64108	1.4334e-16	9.52613e-16	8.26193	PM DET
ENSG00000068976	-0.276548	3.00326	-3.72986	0.000218964	0.000443126	-3.69607	LIV DET
ENSG00000069018	-0.677086	-4.20126	-4.46099	1.04746e-05	2.51396e-05	-4.40714	LIV DET
ENSG00000069020	0.0237419	5.58321	0.663708	0.507182	0.558936	0.663233	Not DE
ENSG00000069122	-0.344881	5.02861	-7.83147	4.14257e-14	2.295e-13	-7.55644	LIV DET
ENSG00000069188	0.555887	3.0225	8.88487	1.89021e-17	1.33147e-16	8.50035	PM DET
ENSG00000069248	-0.160169	5.82669	-8.93755	1.54138e-17	1.09137e-16	-8.524	LIV DET
ENSG00000069275	-0.0575194	8.8551	-2.90649	0.00381452	0.0063995	-2.89311	LIV DET
ENSG00000069329	0.017364	6.78704	0.825444	0.409613	0.462868	0.824575	Not DE
ENSG00000069345	-0.100529	5.94775	-5.80413	1.15066e-08	3.90502e-08	-5.70688	LIV DET
ENSG00000069399	1.35932	-2.61476	10.2347	1.74119e-22	1.77054e-21	9.75586	PM DET
ENSG00000069424	-0.00960147	6.7091	-0.178833	0.858142	0.880251	-0.17874	Not DE
ENSG00000069431	0.444249	4.65653	9.51583	1.40054e-19	1.13479e-18	9.05225	PM DET
ENSG00000069482	-0.281591	-4.17123	-1.95151	0.0516288	0.0712375	-1.94622	Not DE
ENSG00000069493	0.0028835	1.67129	0.0550368	0.956131	0.963772	0.0550096	Not DE
ENSG00000069509	-0.180731	3.48733	-7.97639	1.00015e-14	5.78578e-14	-7.73924	LIV DET
ENSG00000069535	0.609016	5.53175	15.0482	7.27727e-42	3.17447e-40	13.5562	PM DET
ENSG00000069667	0.21312	6.25519	7.58999	2.64906e-13	1.38092e-12	7.31113	PM DET
ENSG00000069702	0.652585	3.87989	11.0974	1.75857e-25	2.22027e-24	10.4327	PM DET
ENSG00000069764	-0.386128	-5.11536	-2.8388	0.00474371	0.00783348	-2.82394	LIV DET
ENSG00000069849	0.157114	4.73593	4.65675	4.28506e-06	1.08156e-05	4.59705	PM DET
ENSG00000069869	0.158502	2.8783	4.30836	2.045e-05	4.72426e-05	4.25992	PM DET
ENSG00000069943	-0.341026	1.8278	-8.84787	2.33395e-17	1.63599e-16	-8.47584	LIV DET
ENSG00000069956	-0.0697401	6.01147	-2.87153	0.00432805	0.00719485	-2.85321	LIV DET
ENSG00000069966	0.0991443	5.50127	3.32704	0.00094116	0.00173387	3.30755	PM DET
ENSG00000069974	0.19965	2.2066	3.22853	0.00133905	0.00240636	3.20748	PM DET
ENSG00000069998	-0.133893	3.04138	-5.76097	1.64938e-08	5.49287e-08	-5.64525	LIV DET
ENSG00000070010	0.0592222	4.11426	2.55619	0.0109691	0.017097	2.54368	PM DET
ENSG00000070018	-0.0536512	6.35425	-3.01143	0.00276196	0.00473498	-2.99306	LIV DET
ENSG00000070019	-0.325152	-3.40088	-2.61378	0.0092679	0.0146042	-2.60201	LIV DET
ENSG00000070031	-0.208027	-5.67411	-1.70424	0.0890427	0.117445	-1.70047	Not DE
ENSG00000070047	0.112457	4.14862	3.41035	0.000714681	0.00133959	3.38388	PM DET
ENSG00000070061	0.00592574	6.7258	0.245877	0.805894	0.834708	0.245726	Not DE
ENSG00000070081	-0.100936	4.35353	-4.17862	3.60664e-05	8.06211e-05	-4.13133	LIV DET
ENSG00000070087	-0.247175	7.37267	-10.5085	1.65208e-23	1.80363e-22	-9.992	LIV DET
ENSG00000070159	0.00997134	3.7329	0.198554	0.842692	0.866589	0.198451	Not DE
ENSG00000070182	0.282959	4.96154	6.41716	3.2061e-10	1.29305e-09	6.28847	PM DET
ENSG00000070190	-0.337599	-0.470629	-3.71403	0.000231669	0.000467109	-3.68172	LIV DET
ENSG00000070193	0.729292	-0.303637	4.88441	1.45924e-06	3.90554e-06	4.81674	PM DET
ENSG00000070214	-0.208106	7.85849	-4.41016	1.27052e-05	3.01874e-05	-4.36512	LIV DET
ENSG00000070269	-0.280427	4.49313	-10.2932	2.63242e-22	2.63935e-21	-9.71383	LIV DET
ENSG00000070366	0.540217	4.95261	21.2231	6.62843e-67	3.83671e-64	17.2802	PM DET
ENSG00000070367	0.0945748	6.57191	4.74322	2.7527e-06	7.10701e-06	4.68846	PM DET
ENSG00000070371	0.182708	2.60861	3.43625	0.000652296	0.00122924	3.40888	PM DET
ENSG00000070388	-0.650916	-0.660824	-4.43346	1.13632e-05	2.71532e-05	-4.38946	LIV DET
ENSG00000070404	0.011035	2.11762	0.340627	0.733561	0.770227	0.340392	Not DE
ENSG00000070413	0.340573	5.4873	10.9398	8.11771e-25	9.7773e-24	10.2864	PM DET
ENSG00000070423	-0.122965	1.41328	-2.40231	0.0168224	0.0253918	-2.39057	LIV DET
ENSG00000070444	0.379154	3.34248	6.99181	1.291e-11	5.87067e-11	6.76964	PM DET
ENSG00000070476	0.316727	3.60946	13.1233	1.49687e-32	3.10291e-31	11.8804	PM DET
ENSG00000070495	0.683376	4.39889	12.3199	2.36479e-30	4.17221e-29	11.4495	PM DET
ENSG00000070501	-0.192758	3.50854	-7.89966	2.74361e-14	1.54096e-13	-7.60988	LIV DET
ENSG00000070526	-1.26782	0.412546	-14.8212	1.02102e-40	4.09756e-39	-13.3611	LIV DET
ENSG00000070540	0.00715332	2.70269	0.23947	0.810872	0.839113	0.239301	Not DE
ENSG00000070601	0.624929	1.11392	12.8502	1.05846e-31	2.05937e-30	11.7158	PM DET
ENSG00000070610	0.148385	5.5089	5.66864	2.41421e-08	7.87955e-08	5.57935	PM DET
ENSG00000070614	0.302266	6.05586	8.81347	2.87394e-17	2.00331e-16	8.45158	PM DET
ENSG00000070669	-0.0054819	4.94219	-0.147087	0.883121	0.90194	-0.147014	Not DE
ENSG00000070718	0.0299751	5.73223	1.23955	0.215906	0.26189	1.23749	Not DE
ENSG00000070729	0.31629	0.612786	1.81421	0.0704289	0.0947329	1.80914	Not DE
ENSG00000070731	0.0331351	-1.53501	0.28741	0.773916	0.806108	0.287256	Not DE
ENSG00000070756	0.805886	5.86806	18.3503	2.94552e-56	5.24599e-54	15.8034	PM DET
ENSG00000070759	0.0195884	2.85204	0.48587	0.627375	0.67258	0.485425	Not DE
ENSG00000070761	-0.040889	3.84287	-1.58773	0.112973	0.145995	-1.58497	Not DE
ENSG00000070770	0.738852	4.65047	21.4314	5.67591e-71	5.33873e-68	17.8123	PM DET
ENSG00000070778	0.432063	3.24181	12.5047	2.20081e-31	4.18723e-30	11.6536	PM DET
ENSG00000070785	-0.125372	3.8882	-6.56895	1.66992e-10	6.93376e-10	-6.38898	LIV DET
ENSG00000070808	-0.0490904	8.83329	-0.815158	0.415362	0.468643	-0.814494	Not DE
ENSG00000070814	0.304086	4.45783	10.1722	8.26533e-22	7.97366e-21	9.59656	PM DET
ENSG00000070831	-0.539839	6.85405	-17.8101	3.86721e-52	4.40905e-50	-15.1941	LIV DET
ENSG00000070882	-0.266583	4.65149	-5.94807	5.933e-09	2.08594e-08	-5.81864	LIV DET
ENSG00000070886	0.469417	-1.73061	3.40298	0.000735713	0.0013761	3.37591	PM DET
ENSG00000070915	0.174001	-3.46722	1.02642	0.305317	0.356521	1.0251	Not DE
ENSG00000070950	0.210723	2.86456	5.61588	3.21774e-08	1.03606e-07	5.52916	PM DET
ENSG00000070961	-0.0791096	8.33186	-2.13165	0.0335143	0.0479215	-2.12587	LIV DET
ENSG00000071051	0.176415	3.90528	6.46491	3.34147e-10	1.34548e-09	6.28205	PM DET
ENSG00000071054	0.150576	7.77527	4.59356	5.82255e-06	1.44539e-05	4.53273	PM DET
ENSG00000071073	0.296107	6.21099	9.85441	9.97171e-21	8.8328e-20	9.33634	PM DET
ENSG00000071082	-0.274092	7.70828	-11.9171	1.41642e-28	2.22626e-27	-11.0891	LIV DET
ENSG00000071127	0.255118	5.34623	8.70331	7.20847e-17	4.87677e-16	8.34356	PM DET
ENSG00000071189	0.0378236	6.28015	2.08818	0.0372829	0.0528258	2.08265	Not DE
ENSG00000071205	-0.303119	3.57846	-6.03191	3.42688e-09	1.24018e-08	-5.90972	LIV DET
ENSG00000071242	0.555665	5.79698	16.8812	2.58715e-49	2.19974e-47	14.7617	PM DET
ENSG00000071243	-0.304259	3.56553	-13.616	3.12463e-36	8.69208e-35	-12.569	LIV DET
ENSG00000071246	-0.294075	4.40259	-7.94132	1.89389e-14	1.07332e-13	-7.65763	LIV DET
ENSG00000071282	-0.566718	1.43227	-5.79498	1.205e-08	4.08026e-08	-5.69902	LIV DET
ENSG00000071462	-0.222877	3.82572	-10.8154	3.37816e-24	3.89724e-23	-10.1481	LIV DET
ENSG00000071537	0.1728	6.7676	5.71936	2.04841e-08	6.74488e-08	5.60786	PM DET
ENSG00000071539	0.192064	-0.817079	2.37147	0.0180881	0.027143	2.36381	PM DET
ENSG00000071553	0.1852	5.61851	6.47213	2.57108e-10	1.04761e-09	6.32265	PM DET
ENSG00000071564	0.274145	1.67333	5.66875	2.88921e-08	9.35178e-08	5.54802	PM DET
ENSG00000071575	-0.445586	4.86076	-8.57326	1.73247e-16	1.14379e-15	-8.23928	LIV DET
ENSG00000071626	0.00439631	4.02305	0.154565	0.87724	0.896785	0.154469	Not DE
ENSG00000071655	-0.170539	4.27717	-3.41845	0.00069699	0.00130865	-3.39076	LIV DET
ENSG00000071794	-0.39138	5.98945	-12.7021	1.40754e-31	2.71053e-30	-11.6916	LIV DET
ENSG00000071859	-0.271031	4.50488	-10.8002	2.7647e-24	3.21665e-23	-10.1677	LIV DET
ENSG00000071889	0.0113633	3.37421	0.433493	0.664885	0.707551	0.433178	Not DE
ENSG00000071894	0.108524	4.32578	1.82076	0.069334	0.0933645	1.81624	Not DE
ENSG00000071909	-0.124473	-1.8074	-1.38134	0.167778	0.208831	-1.37938	Not DE
ENSG00000071967	-0.0358012	5.52411	-0.716108	0.47431	0.527013	-0.715484	Not DE
ENSG00000071991	0.0593004	3.96307	0.922907	0.356492	0.409419	0.92207	Not DE
ENSG00000071994	-0.0367532	3.53102	-1.47415	0.141064	0.178587	-1.47184	Not DE
ENSG00000072041	0.354773	5.7454	7.01042	1.1922e-11	5.4378e-11	6.78115	PM DET
ENSG00000072042	-0.347321	6.06941	-16.1249	1.51602e-47	1.07367e-45	-14.4846	LIV DET
ENSG00000072062	0.602229	4.21701	12.9489	9.49016e-33	2.00875e-31	11.9184	PM DET
ENSG00000072071	0.458364	5.99667	9.70812	2.96014e-20	2.53333e-19	9.22039	PM DET
ENSG00000072110	0.252267	5.65483	5.1857	3.10972e-07	8.97147e-07	5.11667	PM DET
ENSG00000072121	0.0273213	5.10545	0.870686	0.384422	0.437738	0.869777	Not DE
ENSG00000072133	-0.0434466	3.67142	-1.10677	0.26892	0.318595	-1.10555	Not DE
ENSG00000072134	0.386975	5.49927	9.5653	9.11422e-20	7.50352e-19	9.09903	PM DET
ENSG00000072135	0.153108	3.26753	4.55963	6.42612e-06	1.58606e-05	4.51186	PM DET
ENSG00000072163	-0.111867	0.173382	-1.28616	0.199191	0.243697	-1.28386	Not DE
ENSG00000072182	0.115204	1.66553	1.71967	0.086212	0.114016	1.71573	Not DE
ENSG00000072195	-0.24585	3.907	-5.47964	6.72574e-08	2.08915e-07	-5.39835	LIV DET
ENSG00000072201	-0.154876	4.83358	-4.00052	7.26029e-05	0.000156359	-3.96759	LIV DET
ENSG00000072210	0.283989	5.76648	8.23093	2.52336e-15	1.52634e-14	7.91247	PM DET
ENSG00000072274	-0.548633	6.50648	-12.2081	1.16963e-29	1.97335e-28	-11.3101	LIV DET
ENSG00000072310	0.0862397	3.85567	1.05118	0.293932	0.344847	1.04953	Not DE
ENSG00000072315	0.0198406	3.76859	0.420953	0.673972	0.715728	0.420703	Not DE
ENSG00000072364	0.431769	7.12123	19.1964	4.0223e-60	1.01737e-57	16.3548	PM DET
ENSG00000072401	0.0118682	3.34513	0.325181	0.745208	0.780771	0.324965	Not DE
ENSG00000072415	0.231544	6.03128	9.08344	4.63637e-18	3.40949e-17	8.66198	PM DET
ENSG00000072422	-0.27344	4.21507	-8.15458	4.3998e-15	2.61254e-14	-7.84298	LIV DET
ENSG00000072501	0.366333	5.7993	13.0257	1.16448e-33	2.65327e-32	12.092	PM DET
ENSG00000072506	-0.330468	3.13542	-13.6173	3.67935e-35	9.25186e-34	-12.3726	LIV DET
ENSG00000072518	0.783102	4.00628	16.1012	1.77684e-45	1.06749e-43	14.1535	PM DET
ENSG00000072571	-0.136442	-1.03788	-1.84858	0.0650976	0.088129	-1.84459	Not DE
ENSG00000072609	0.0849746	3.83403	2.5139	0.0122507	0.0189367	2.50484	PM DET
ENSG00000072657	0.137367	5.2124	2.85042	0.00454297	0.00752304	2.83777	PM DET
ENSG00000072682	0.657697	3.44707	11.8982	1.3731e-28	2.16042e-27	11.0919	PM DET
ENSG00000072694	-0.540807	0.0541162	-3.76769	0.000186579	0.000380658	-3.73653	LIV DET
ENSG00000072736	0.182557	5.20457	8.1385	4.63735e-15	2.74709e-14	7.83638	PM DET
ENSG00000072756	-0.0253957	4.52007	-1.12411	0.261682	0.311	-1.12242	Not DE
ENSG00000072778	-0.162293	6.30736	-6.23538	1.07736e-09	4.12405e-09	-6.09751	LIV DET
ENSG00000072786	0.231178	2.34463	4.08626	5.10951e-05	0.000112019	4.05056	PM DET
ENSG00000072803	0.0689001	6.96497	3.91042	0.00010778	0.000227033	3.87237	PM DET
ENSG00000072818	-0.464966	-0.747454	-5.23443	2.58942e-07	7.53543e-07	-5.15112	LIV DET
ENSG00000072832	0.0308804	5.54361	1.00538	0.315201	0.366699	1.00437	Not DE
ENSG00000072840	0.302793	1.70709	4.65916	4.39417e-06	1.10669e-05	4.59181	PM DET
ENSG00000072849	0.0312349	3.85641	0.775242	0.438698	0.491765	0.774394	Not DE
ENSG00000072858	-0.690633	4.22528	-13.0755	2.6217e-33	5.77252e-32	-12.0251	LIV DET
ENSG00000072864	0.151409	3.62207	2.6813	0.00770221	0.0123025	2.66485	PM DET
ENSG00000072952	0.705717	5.16643	13.4365	1.72753e-34	4.13003e-33	12.2477	PM DET
ENSG00000072954	0.0466567	3.97577	1.53928	0.12436	0.159365	1.53673	Not DE
ENSG00000072958	0.299341	5.20856	9.54479	1.04706e-19	8.57331e-19	9.08395	PM DET
ENSG00000073008	0.174678	4.32307	7.4142	5.30249e-13	2.69004e-12	7.21731	PM DET
ENSG00000073050	0.0919982	2.97525	3.80923	0.00016131	0.000331984	3.77298	PM DET
ENSG00000073060	0.47397	3.59178	13.198	1.32355e-33	3.00208e-32	12.0815	PM DET
ENSG00000073111	0.0128655	1.69844	0.322486	0.747252	0.782696	0.322265	Not DE
ENSG00000073146	-0.358465	0.318962	-4.66463	4.34579e-06	1.09578e-05	-4.59412	LIV DET
ENSG00000073150	-0.0655353	1.20602	-0.791769	0.428864	0.482141	-0.791138	Not DE
ENSG00000073169	-0.33151	2.37121	-6.61252	1.15375e-10	4.8569e-10	-6.4453	LIV DET
ENSG00000073282	-0.00489141	-4.30831	-0.0269957	0.978474	0.982194	-0.0269824	Not DE
ENSG00000073331	0.191492	2.16029	3.072	0.00226681	0.00393476	3.05285	PM DET
ENSG00000073350	-0.0512937	1.05198	-0.646147	0.518566	0.569968	-0.645557	Not DE
ENSG00000073417	-0.363617	5.69331	-8.58499	3.69199e-16	2.37193e-15	-8.14826	LIV DET
ENSG00000073464	0.0791712	7.05058	2.07814	0.0381962	0.054013	2.07274	Not DE
ENSG00000073536	-0.0643644	3.12715	-1.94279	0.0526002	0.0724816	-1.93819	Not DE
ENSG00000073578	0.000726278	6.04259	0.0237474	0.981063	0.984071	0.0237357	Not DE
ENSG00000073584	-0.0500059	5.23654	-2.97712	0.0030865	0.00524832	-2.95899	LIV DET
ENSG00000073605	0.300732	3.36844	5.77208	1.50001e-08	5.01987e-08	5.66156	PM DET
ENSG00000073614	0.183544	6.66246	9.97481	1.66631e-21	1.57223e-20	9.524	PM DET
ENSG00000073670	-0.388114	5.14112	-7.4965	2.94226e-13	1.52798e-12	-7.29701	LIV DET
ENSG00000073711	0.0318979	4.55408	1.08202	0.279959	0.330205	1.08041	Not DE
ENSG00000073712	-0.0377173	5.68594	-1.45364	0.146666	0.184947	-1.45141	Not DE
ENSG00000073734	-0.622061	-2.50374	-4.3824	1.43311e-05	3.3789e-05	-4.33873	LIV DET
ENSG00000073737	-1.39921	0.690472	-16.8721	1.60288e-49	1.37843e-47	-14.7939	LIV DET
ENSG00000073756	0.473514	1.5188	6.44529	3.29147e-10	1.32606e-09	6.28439	PM DET
ENSG00000073792	0.442865	-2.34813	2.82474	0.00491924	0.00810112	2.81228	PM DET
ENSG00000073803	-0.148694	5.4037	-8.36086	1.40815e-15	8.68169e-15	-7.98474	LIV DET
ENSG00000073849	0.2691	4.80258	5.90916	7.08802e-09	2.4701e-08	5.78883	PM DET
ENSG00000073905	-0.178248	-4.82213	-1.46789	0.142851	0.180666	-1.46526	Not DE
ENSG00000073910	0.188966	6.82206	7.9165	1.54061e-14	8.79403e-14	7.68411	PM DET
ENSG00000073921	-0.114304	7.67276	-5.33668	1.61343e-07	4.80914e-07	-5.23912	LIV DET
ENSG00000073969	-0.0575668	7.87481	-1.50736	0.132343	0.168609	-1.50493	Not DE
ENSG00000074047	0.968896	-1.47243	6.80879	2.93921e-11	1.29775e-10	6.64958	PM DET
ENSG00000074054	0.298575	6.74592	13.3979	4.67729e-34	1.09049e-32	12.1667	PM DET
ENSG00000074071	-0.0791439	3.03813	-3.30177	0.00104408	0.00190956	-3.27837	LIV DET
ENSG00000074181	0.292969	2.27397	2.84374	0.00470105	0.00776816	2.82684	PM DET
ENSG00000074201	-0.212508	5.56327	-11.7228	1.69977e-27	2.47516e-26	-10.8646	LIV DET
ENSG00000074211	0.497152	6.68864	15.308	1.78991e-42	8.27564e-41	13.6588	PM DET
ENSG00000074219	0.901635	-1.35312	8.89911	1.02088e-17	7.32306e-17	8.57156	PM DET
ENSG00000074266	-0.00864941	3.85369	-0.420787	0.674151	0.715893	-0.420457	Not DE
ENSG00000074276	0.32979	-0.630363	4.36411	1.55571e-05	3.65451e-05	4.32065	PM DET
ENSG00000074317	-0.566929	4.90865	-8.94974	6.70336e-18	4.87236e-17	-8.61986	LIV DET
ENSG00000074319	0.00823155	4.3603	0.49972	0.617551	0.663443	0.499324	Not DE
ENSG00000074356	-0.0344705	5.24016	-1.06363	0.28817	0.338893	-1.06214	Not DE
ENSG00000074370	0.20305	-1.1703	1.85548	0.0641215	0.0868741	1.85133	Not DE
ENSG00000074410	0.203839	0.655957	1.97725	0.0486264	0.0674256	1.97185	Not DE
ENSG00000074416	0.19668	5.86132	4.63979	4.75038e-06	1.19231e-05	4.57552	PM DET
ENSG00000074527	-0.133288	4.08034	-3.39651	0.000751469	0.00140383	-3.37008	LIV DET
ENSG00000074582	-0.346218	3.12251	-11.5963	9.29979e-28	1.38503e-26	-10.9195	LIV DET
ENSG00000074590	0.176698	6.70897	5.55694	4.90255e-08	1.54305e-07	5.45481	PM DET
ENSG00000074603	-0.00784884	6.59333	-0.391155	0.695847	0.735946	-0.390933	Not DE
ENSG00000074621	-0.311177	1.19737	-4.34859	1.7747e-05	4.13731e-05	-4.2915	LIV DET
ENSG00000074657	0.0879946	6.51189	3.96997	8.45717e-05	0.000180649	3.93106	PM DET
ENSG00000074660	-0.317076	1.48049	-5.99028	4.65515e-09	1.65954e-08	-5.85905	LIV DET
ENSG00000074695	-0.0436481	5.47294	-2.25036	0.0248579	0.0364281	-2.2436	LIV DET
ENSG00000074696	-0.150014	6.94674	-8.56203	2.19855e-16	1.43794e-15	-8.21073	LIV DET
ENSG00000074706	0.0448732	6.0389	0.94396	0.345644	0.398252	0.943071	Not DE
ENSG00000074755	0.0791548	6.1315	3.74732	0.000203299	0.000413089	3.71488	PM DET
ENSG00000074771	0.161744	-4.69567	1.18072	0.238347	0.286102	1.17913	Not DE
ENSG00000074800	-0.168421	8.44727	-7.6092	1.3458e-13	7.18852e-13	-7.40157	LIV DET
ENSG00000074803	0.000882533	0.400043	0.0110725	0.991171	0.992331	0.0110654	Not DE
ENSG00000074842	-0.0924363	3.15661	-3.98661	7.85679e-05	0.000168578	-3.94873	LIV DET
ENSG00000074855	0.0934023	3.48551	2.63713	0.00873323	0.0138195	2.62232	PM DET
ENSG00000074935	-0.182978	4.65113	-7.30758	1.44337e-12	7.08251e-12	-7.07982	LIV DET
ENSG00000074964	0.00170178	3.90823	0.0487706	0.961127	0.96788	0.0487397	Not DE
ENSG00000074966	-0.392141	-1.08593	-4.55583	6.92457e-06	1.70127e-05	-4.49599	LIV DET
ENSG00000075035	0.389452	4.25572	8.6337	2.09611e-16	1.37363e-15	8.21645	PM DET
ENSG00000075043	0.0961858	6.55005	1.83383	0.0672628	0.090807	1.82991	Not DE
ENSG00000075073	0.030442	-1.9958	0.315162	0.752769	0.787406	0.31499	Not DE
ENSG00000075089	-0.193725	4.55426	-7.96817	1.0599e-14	6.11969e-14	-7.73186	LIV DET
ENSG00000075131	0.048135	1.81467	1.21803	0.223886	0.270372	1.21626	Not DE
ENSG00000075142	-0.131246	6.38856	-5.30738	1.80097e-07	5.34432e-07	-5.21879	LIV DET
ENSG00000075151	0.0447417	7.17613	2.34393	0.0195439	0.0291531	2.33499	PM DET
ENSG00000075188	-0.538486	1.75107	-12.1148	8.17919e-30	1.39245e-28	-11.3414	LIV DET
ENSG00000075213	0.316456	4.25028	4.92825	1.19219e-06	3.22348e-06	4.85693	PM DET
ENSG00000075218	0.899901	-3.6793	6.03879	2.99466e-09	1.09177e-08	5.93189	PM DET
ENSG00000075223	-0.247942	4.74327	-3.93885	9.79301e-05	0.00020749	-3.89566	LIV DET
ENSG00000075234	0.211264	2.05048	5.2068	3.15217e-07	9.0896e-07	5.11411	PM DET
ENSG00000075239	-0.253515	5.06772	-12.7199	2.71472e-31	5.12612e-30	-11.6357	LIV DET
ENSG00000075240	-0.167619	4.63789	-4.14812	3.92715e-05	8.74479e-05	-4.11172	LIV DET
ENSG00000075275	-0.45155	-2.62713	-2.38573	0.0175226	0.026368	-2.37555	LIV DET
ENSG00000075292	-0.0378941	7.85927	-2.33313	0.0200317	0.0298187	-2.32575	LIV DET
ENSG00000075303	-0.124198	4.39801	-4.61089	5.35751e-06	1.33611e-05	-4.55028	LIV DET
ENSG00000075336	-0.0654889	4.02105	-2.49305	0.0129822	0.019975	-2.48426	LIV DET
ENSG00000075340	0.202495	7.44683	4.38339	1.41964e-05	3.34926e-05	4.3408	PM DET
ENSG00000075391	0.0678301	6.35306	2.46458	0.0140509	0.0214854	2.45596	PM DET
ENSG00000075399	-0.243994	3.48506	-6.34194	6.18827e-10	2.42875e-09	-6.18556	LIV DET
ENSG00000075407	0.010748	5.73136	0.501329	0.616425	0.662446	0.500923	Not DE
ENSG00000075413	0.046121	6.44947	2.91795	0.00372264	0.00625475	2.90076	PM DET
ENSG00000075415	-0.221105	7.17722	-9.54339	1.99559e-19	1.60259e-18	-9.01351	LIV DET
ENSG00000075420	-0.061384	4.22129	-1.26206	0.207603	0.252961	-1.26018	Not DE
ENSG00000075426	0.815556	4.68165	13.2185	4.18388e-32	8.38978e-31	11.7942	PM DET
ENSG00000075429	1.21562	1.90663	13.2636	1.84478e-33	4.12219e-32	12.0541	PM DET
ENSG00000075461	0.753456	1.3777	11.1305	3.82583e-25	4.72328e-24	10.3586	PM DET
ENSG00000075539	-0.143446	7.58749	-4.66047	4.38403e-06	1.10441e-05	-4.59229	LIV DET
ENSG00000075568	0.37695	5.18194	12.2964	4.69359e-30	8.09583e-29	11.3899	PM DET
ENSG00000075618	0.179044	4.42584	3.23993	0.00128393	0.00231505	3.21955	PM DET
ENSG00000075624	0.344657	9.20442	8.80845	2.71461e-17	1.89531e-16	8.45823	PM DET
ENSG00000075643	0.745748	-1.43408	6.98534	8.98367e-12	4.13645e-11	6.82191	PM DET
ENSG00000075651	-0.403666	4.99993	-7.98769	9.20921e-15	5.3439e-14	-7.74972	LIV DET
ENSG00000075673	-0.612884	-3.28551	-4.54108	7.42461e-06	1.81789e-05	-4.48114	LIV DET
ENSG00000075702	0.383867	-0.652478	4.22554	2.92744e-05	6.62504e-05	4.17904	PM DET
ENSG00000075711	-0.231339	7.39811	-10.2223	1.55945e-21	1.47649e-20	-9.53089	LIV DET
ENSG00000075785	0.4319	5.46423	10.4427	5.05789e-23	5.33418e-22	9.8805	PM DET
ENSG00000075790	0.0217594	5.5972	0.995103	0.320165	0.371829	0.99412	Not DE
ENSG00000075826	0.312923	3.90989	6.63485	9.86624e-11	4.17906e-10	6.46899	PM DET
ENSG00000075856	-0.17674	5.48384	-5.3077	1.92328e-07	5.68484e-07	-5.2066	LIV DET
ENSG00000075884	-0.0729773	0.975564	-1.15758	0.247704	0.296152	-1.15594	Not DE
ENSG00000075886	0.641958	-3.23912	3.8413	0.000140024	0.000290553	3.80813	PM DET
ENSG00000075914	-0.34457	3.57515	-15.8961	2.31762e-45	1.37319e-43	-14.1348	LIV DET
ENSG00000075945	-0.0599271	6.70187	-2.42504	0.0157264	0.0238548	-2.4152	LIV DET
ENSG00000075975	0.314901	4.46735	16.9663	9.02029e-49	7.16363e-47	14.6772	PM DET
ENSG00000076003	0.25658	3.52584	7.98591	1.26166e-14	7.24847e-14	7.70965	PM DET
ENSG00000076043	-0.243398	3.35578	-10.1569	7.15911e-22	6.93984e-21	-9.61137	LIV DET
ENSG00000076053	0.11649	3.27977	3.73619	0.000215131	0.000435807	3.70055	PM DET
ENSG00000076067	0.225217	3.53675	3.52365	0.000464634	0.000896017	3.50036	PM DET
ENSG00000076108	0.335182	5.4596	7.93882	1.9875e-14	1.12468e-13	7.65143	PM DET
ENSG00000076201	0.239979	4.28398	5.50183	5.98474e-08	1.86868e-07	5.41926	PM DET
ENSG00000076242	-0.280806	4.69609	-12.493	5.57014e-30	9.57484e-29	-11.375	LIV DET
ENSG00000076248	0.180701	3.72954	6.84351	2.86402e-11	1.26585e-10	6.6534	PM DET
ENSG00000076258	-0.48215	0.24531	-8.14097	3.64665e-15	2.18385e-14	-7.86651	LIV DET
ENSG00000076321	-0.115494	4.03443	-5.85837	8.44261e-09	2.91415e-08	-5.75937	LIV DET
ENSG00000076344	-0.457833	4.58599	-8.65654	9.42464e-17	6.32491e-16	-8.31182	LIV DET
ENSG00000076351	0.233036	4.06081	8.64275	7.66975e-17	5.17837e-16	8.33623	PM DET
ENSG00000076356	0.299981	6.1964	7.79978	3.56989e-14	1.98908e-13	7.57578	PM DET
ENSG00000076382	0.517172	3.35033	9.27137	9.24682e-19	7.13824e-18	8.84386	PM DET
ENSG00000076513	-0.123753	4.77664	-4.68658	4.03902e-06	1.02392e-05	-4.60936	LIV DET
ENSG00000076554	0.041315	6.45478	1.72363	0.0855749	0.113248	1.71922	Not DE
ENSG00000076555	0.359101	4.61921	7.59901	3.99822e-13	2.05187e-12	7.25562	PM DET
ENSG00000076604	-0.261219	2.75819	-6.35015	5.8902e-10	2.31751e-09	-6.19334	LIV DET
ENSG00000076641	-0.0437714	5.26404	-1.37126	0.171039	0.212555	-1.36887	Not DE
ENSG00000076650	0.140531	3.06735	6.97835	9.34844e-12	4.29783e-11	6.81619	PM DET
ENSG00000076662	-0.185554	0.12088	-2.97202	0.00313819	0.00533139	-2.95387	LIV DET
ENSG00000076685	-0.116728	6.12742	-4.72612	3.12945e-06	8.03491e-06	-4.66214	LIV DET
ENSG00000076706	-0.636229	5.1332	-11.5589	1.0232e-26	1.40755e-25	-10.6995	LIV DET
ENSG00000076716	0.656434	2.64531	13.0016	5.2518e-33	1.13804e-31	11.9676	PM DET
ENSG00000076770	0.122906	2.68794	2.53123	0.0117662	0.0182439	2.51908	PM DET
ENSG00000076826	-0.00116795	2.31502	-0.021045	0.983218	0.985805	-0.0210346	Not DE
ENSG00000076864	-0.039109	6.34934	-0.891844	0.372899	0.42618	-0.891056	Not DE
ENSG00000076924	0.393722	3.64707	11.6584	2.06098e-27	2.97808e-26	10.847	PM DET
ENSG00000076928	-0.00840331	3.63444	-0.164254	0.869613	0.89038	-0.16415	Not DE
ENSG00000076944	1.25165	-0.685464	11.1201	4.96641e-25	6.07905e-24	10.3336	PM DET
ENSG00000076984	0.197014	2.99814	5.55602	5.07816e-08	1.59632e-07	5.44855	PM DET
ENSG00000077009	-1.06809	-5.21277	-8.44818	4.59066e-16	2.92556e-15	-8.12187	LIV DET
ENSG00000077044	0.31261	4.28461	6.10101	2.08829e-09	7.75992e-09	5.99079	PM DET
ENSG00000077063	0.0268924	5.39043	0.726775	0.467751	0.520629	0.726143	Not DE
ENSG00000077080	0.1992	3.79727	4.0035	7.17158e-05	0.000154559	3.97052	PM DET
ENSG00000077092	0.21404	2.74573	4.49246	9.2149e-06	2.23137e-05	4.43482	PM DET
ENSG00000077097	0.00928722	7.57949	0.402604	0.687463	0.72859	0.4023	Not DE
ENSG00000077147	-0.0724116	7.17997	-3.071	0.00225012	0.00390782	-3.05506	LIV DET
ENSG00000077150	1.29772	0.553274	15.1024	5.19503e-41	2.12742e-39	13.4113	PM DET
ENSG00000077152	-0.038862	1.4095	-0.840178	0.401202	0.45449	-0.839476	Not DE
ENSG00000077157	0.0400157	7.23493	1.45796	0.145618	0.183772	1.45518	Not DE
ENSG00000077232	-0.442237	6.43601	-13.8549	2.87333e-37	8.76234e-36	-12.7564	LIV DET
ENSG00000077235	0.0729039	6.18177	2.20677	0.0277788	0.0403297	2.2004	PM DET
ENSG00000077238	1.1898	2.38414	14.1056	8.23387e-38	2.59781e-36	12.8534	PM DET
ENSG00000077254	-0.114657	6.83265	-6.46438	3.07342e-10	1.24204e-09	-6.29503	LIV DET
ENSG00000077264	-0.0367036	6.9964	-1.26219	0.20746	0.252858	-1.26058	Not DE
ENSG00000077279	0.290552	3.67916	6.26081	9.24241e-10	3.56108e-09	6.12197	PM DET
ENSG00000077312	0.602188	1.9706	15.4386	5.76486e-43	2.77183e-41	13.741	PM DET
ENSG00000077327	-0.153885	0.235446	-2.04106	0.0419102	0.0588036	-2.03441	Not DE
ENSG00000077348	-0.139315	2.04808	-4.9502	1.11391e-06	3.02432e-06	-4.87037	LIV DET
ENSG00000077380	-0.323628	6.79594	-12.4718	3.51873e-30	6.12552e-29	-11.415	LIV DET
ENSG00000077420	0.492228	2.01363	6.58502	1.31382e-10	5.50379e-10	6.42556	PM DET
ENSG00000077454	-0.00449217	2.81871	-0.0742127	0.94088	0.95099	-0.074164	Not DE
ENSG00000077458	-0.143193	3.96065	-4.49025	9.9697e-06	2.40216e-05	-4.41783	LIV DET
ENSG00000077463	-0.166486	1.34236	-3.42642	0.000675806	0.00127084	-3.39921	LIV DET
ENSG00000077514	0.0404578	3.035	1.26272	0.207279	0.252679	1.26108	Not DE
ENSG00000077522	-0.0960369	5.86068	-2.74524	0.00626186	0.0101424	-2.73374	LIV DET
ENSG00000077549	0.0507364	5.17986	1.68079	0.0935155	0.122855	1.67714	Not DE
ENSG00000077585	0.500485	3.78712	15.888	2.65021e-45	1.55798e-43	14.1254	PM DET
ENSG00000077616	-0.188619	4.32362	-4.63028	4.89262e-06	1.22647e-05	-4.56934	LIV DET
ENSG00000077684	0.243323	4.8454	11.2012	5.33153e-25	6.50217e-24	10.3268	PM DET
ENSG00000077713	0.391012	1.37185	8.71858	7.26435e-17	4.91127e-16	8.34265	PM DET
ENSG00000077721	0.134929	3.79966	5.78399	1.43402e-08	4.81094e-08	5.66928	PM DET
ENSG00000077782	0.638504	4.46964	12.6052	5.41826e-31	1.00052e-29	11.5766	PM DET
ENSG00000077935	-0.252725	-3.87907	-1.73029	0.0842818	0.111729	-1.72636	Not DE
ENSG00000077942	0.0631481	3.06061	0.813247	0.416502	0.469753	0.812504	Not DE
ENSG00000077943	0.0576039	2.94325	0.751288	0.452899	0.505818	0.750591	Not DE
ENSG00000077984	1.17626	-4.47509	7.97551	1.56549e-14	8.93432e-14	7.68206	PM DET
ENSG00000078018	-0.055435	10.1915	-1.20855	0.2274	0.274307	-1.20708	Not DE
ENSG00000078043	-0.155353	6.26825	-9.79977	6.87045e-21	6.16191e-20	-9.37572	LIV DET
ENSG00000078053	0.284804	5.78877	6.44322	2.74434e-10	1.11549e-09	6.31257	PM DET
ENSG00000078061	0.333754	2.28359	9.14961	2.74055e-18	2.04735e-17	8.7217	PM DET
ENSG00000078070	-0.0941224	4.91056	-5.20249	3.04034e-07	8.78563e-07	-5.12093	LIV DET
ENSG00000078081	0.259136	-4.07299	1.51068	0.131494	0.167648	1.50824	Not DE
ENSG00000078098	0.48212	1.05752	6.09049	2.53746e-09	9.32995e-09	5.95903	PM DET
ENSG00000078114	0.102573	7.78255	3.9293	0.000100239	0.000212157	3.89001	PM DET
ENSG00000078124	-0.143029	5.86106	-4.90224	1.36651e-06	3.6691e-06	-4.82983	LIV DET
ENSG00000078140	0.118539	6.44628	5.33971	1.56929e-07	4.685e-07	5.24424	PM DET
ENSG00000078142	-0.0900943	6.57202	-3.90661	0.000106391	0.000224233	-3.87553	LIV DET
ENSG00000078177	0.591915	4.28319	14.9916	8.806e-41	3.54822e-39	13.3721	PM DET
ENSG00000078237	-0.168983	4.20906	-2.92216	0.0036587	0.00615489	-2.90618	LIV DET
ENSG00000078246	0.186467	2.99247	6.20491	1.46268e-09	5.52873e-09	6.04843	PM DET
ENSG00000078269	0.0159047	6.48916	0.356329	0.721791	0.759569	0.356067	Not DE
ENSG00000078295	0.369249	6.76587	11.5754	5.91643e-27	8.29816e-26	10.7502	PM DET
ENSG00000078304	-0.235207	6.6768	-14.3577	1.88893e-38	6.26155e-37	-12.9667	LIV DET
ENSG00000078319	-0.260261	3.47857	-11.5189	2.21521e-27	3.19175e-26	-10.8404	LIV DET
ENSG00000078328	-0.0691842	6.24146	-1.73502	0.0833489	0.110633	-1.73158	Not DE
ENSG00000078369	0.209863	7.89347	10.9848	1.26427e-24	1.50528e-23	10.2436	PM DET
ENSG00000078401	0.373969	1.00571	4.33552	1.78488e-05	4.15975e-05	4.29023	PM DET
ENSG00000078403	0.00656651	4.99614	0.249868	0.802791	0.831895	0.249736	Not DE
ENSG00000078487	-0.204406	2.26997	-4.6244	5.05964e-06	1.2656e-05	-4.5623	LIV DET
ENSG00000078549	0.826222	6.36273	22.4269	4.71103e-75	7.08987e-72	18.3307	PM DET
ENSG00000078579	-1.02144	-2.02991	-5.85203	8.74574e-09	3.01326e-08	-5.75342	LIV DET
ENSG00000078596	-0.94778	5.48118	-19.9714	3.30003e-63	1.32437e-60	-16.7821	LIV DET
ENSG00000078618	-0.0335745	6.42475	-1.99128	0.0471391	0.0655233	-1.98505	Not DE
ENSG00000078668	-0.232928	5.9525	-9.7374	1.18449e-20	1.04337e-19	-9.31809	LIV DET
ENSG00000078674	-0.150213	7.94876	-7.82386	4.0376e-14	2.23849e-13	-7.55978	LIV DET
ENSG00000078687	0.331439	5.8868	9.61561	3.42514e-20	2.91636e-19	9.20474	PM DET
ENSG00000078699	0.220228	5.08254	6.69481	7.06175e-11	3.02996e-10	6.51934	PM DET
ENSG00000078725	-0.0386962	5.32356	-1.48839	0.137271	0.174239	-1.48603	Not DE
ENSG00000078747	-0.114623	6.82803	-5.02408	7.54891e-07	2.09087e-06	-4.94668	LIV DET
ENSG00000078804	0.549723	4.33193	7.03055	8.13579e-12	3.76621e-11	6.83614	PM DET
ENSG00000078808	-0.182669	4.61029	-7.8133	4.39454e-14	2.43056e-13	-7.54875	LIV DET
ENSG00000078814	-0.078906	3.2867	-1.23052	0.219409	0.265615	-1.2281	Not DE
ENSG00000078902	0.155356	5.6018	4.197	3.30057e-05	7.41538e-05	4.15167	PM DET
ENSG00000078967	0.120493	3.67469	5.25871	2.1428e-07	6.30152e-07	5.1865	PM DET
ENSG00000079101	-0.234161	1.01366	-2.33357	0.020158	0.0299919	-2.32339	LIV DET
ENSG00000079102	0.11632	4.27854	2.55391	0.0110181	0.0171671	2.54212	PM DET
ENSG00000079134	-0.199819	4.68581	-9.12177	3.07157e-18	2.28557e-17	-8.70878	LIV DET
ENSG00000079150	0.085196	0.34251	1.25547	0.209891	0.255408	1.25387	Not DE
ENSG00000079156	-0.121824	5.30724	-4.04692	6.01155e-05	0.000130766	-4.01236	LIV DET
ENSG00000079215	-0.128825	9.17956	-3.20834	0.0014512	0.00259303	-3.18427	LIV DET
ENSG00000079246	-0.00360372	7.54267	-0.199677	0.841813	0.865839	-0.199575	Not DE
ENSG00000079257	-0.586232	-0.428397	-8.73933	6.55551e-17	4.44501e-16	-8.35478	LIV DET
ENSG00000079263	-0.251493	1.04234	-3.99	7.58954e-05	0.000163127	-3.957	LIV DET
ENSG00000079277	-0.0698204	4.25807	-2.08619	0.037574	0.0532082	-2.07947	Not DE
ENSG00000079308	0.654743	5.34415	10.8696	3.97143e-24	4.55203e-23	10.1323	PM DET
ENSG00000079313	0.355848	2.62139	5.69034	2.62227e-08	8.52811e-08	5.56495	PM DET
ENSG00000079332	-0.149168	6.40115	-9.34968	2.76275e-19	2.19932e-18	-8.97778	LIV DET
ENSG00000079335	0.106334	2.23574	2.17312	0.030415	0.043867	2.16464	PM DET
ENSG00000079337	0.123952	5.06448	2.43458	0.0153153	0.0232675	2.42484	PM DET
ENSG00000079385	0.93832	-3.528	5.17952	3.39442e-07	9.75357e-07	5.10012	PM DET
ENSG00000079387	-0.00116169	3.36832	-0.0335788	0.97323	0.977766	-0.0335578	Not DE
ENSG00000079393	-0.468992	-5.30057	-3.68203	0.00026077	0.000521904	-3.65144	LIV DET
ENSG00000079432	0.725673	4.53226	13.5223	5.11724e-34	1.19029e-32	12.1593	PM DET
ENSG00000079435	0.220223	2.41128	2.44972	0.014812	0.0225654	2.43694	PM DET
ENSG00000079459	0.170766	5.93363	5.76238	1.58481e-08	5.28954e-08	5.65212	PM DET
ENSG00000079462	0.343235	2.22059	9.21029	1.83415e-18	1.38918e-17	8.76705	PM DET
ENSG00000079482	0.27455	5.8756	11.0307	9.59879e-25	1.15014e-23	10.2702	PM DET
ENSG00000079616	-0.338089	3.36279	-11.3661	3.38397e-26	4.49092e-25	-10.5881	LIV DET
ENSG00000079689	1.48442	-1.62012	13.2975	2.43526e-34	5.77156e-33	12.2199	PM DET
ENSG00000079691	0.0145899	4.9705	0.430175	0.667255	0.709572	0.429918	Not DE
ENSG00000079739	-0.190222	4.88661	-7.98096	1.6592e-14	9.45301e-14	-7.67461	LIV DET
ENSG00000079785	-0.0524851	6.22185	-2.65702	0.00820238	0.0130385	-2.64362	LIV DET
ENSG00000079805	0.0737388	5.6325	2.6408	0.00859623	0.0136214	2.62771	PM DET
ENSG00000079819	-0.0541392	7.48684	-1.48907	0.137191	0.174159	-1.48633	Not DE
ENSG00000079841	-0.237854	7.00758	-8.47603	3.52638e-16	2.2699e-15	-8.15381	LIV DET
ENSG00000079931	-0.324901	4.01024	-6.06363	2.9197e-09	1.06638e-08	-5.93605	LIV DET
ENSG00000079950	-0.0263226	6.59691	-1.03942	0.299205	0.350364	-1.03814	Not DE
ENSG00000079974	0.419406	3.26477	12.0207	1.2764e-28	2.01459e-27	11.0984	PM DET
ENSG00000079999	0.296212	4.50399	7.87692	2.87299e-14	1.61032e-13	7.60392	PM DET
ENSG00000080007	-0.549077	-1.68461	-4.41636	1.30399e-05	3.09239e-05	-4.35944	LIV DET
ENSG00000080031	-0.343052	1.80309	-3.91463	0.000110792	0.000232969	-3.86565	LIV DET
ENSG00000080166	0.0778853	1.84298	1.41249	0.15862	0.198607	1.40973	Not DE
ENSG00000080189	-0.292335	3.92943	-8.51833	1.84381e-16	1.21491e-15	-8.23183	LIV DET
ENSG00000080200	-0.160386	6.07127	-5.13825	4.2667e-07	1.21291e-06	-5.05666	LIV DET
ENSG00000080224	-0.0280753	5.68451	-0.399992	0.68938	0.730339	-0.399696	Not DE
ENSG00000080293	-1.05806	-3.63214	-6.63738	8.20645e-11	3.49916e-10	-6.49677	LIV DET
ENSG00000080298	0.269675	5.98244	7.57594	2.27232e-13	1.19133e-12	7.33171	PM DET
ENSG00000080345	0.169481	7.37048	8.89683	1.51509e-17	1.07325e-16	8.52599	PM DET
ENSG00000080371	0.234496	6.02833	9.59076	7.18187e-20	5.9583e-19	9.12488	PM DET
ENSG00000080493	-0.0535237	6.75263	-1.05192	0.293515	0.344411	-1.05044	Not DE
ENSG00000080503	0.0281636	7.26325	1.28585	0.19908	0.243581	1.28418	Not DE
ENSG00000080546	0.398401	5.33771	10.5773	2.19779e-23	2.37442e-22	9.96368	PM DET
ENSG00000080561	0.414536	3.72996	12.8834	3.37811e-32	6.81942e-31	11.8122	PM DET
ENSG00000080573	-0.279166	4.67589	-3.60127	0.000356638	0.000700224	-3.57025	LIV DET
ENSG00000080603	0.284482	4.8775	6.74201	4.29768e-11	1.87418e-10	6.59343	PM DET
ENSG00000080608	-0.0470624	4.24011	-2.39697	0.0170137	0.0256587	-2.38641	LIV DET
ENSG00000080644	0.448609	-4.21193	2.45961	0.0142925	0.0218282	2.44983	PM DET
ENSG00000080709	-0.320875	4.44593	-8.35166	8.57031e-16	5.3596e-15	-8.04577	LIV DET
ENSG00000080802	0.336832	4.12758	12.6196	1.98818e-31	3.79951e-30	11.6622	PM DET
ENSG00000080815	-0.268746	6.50923	-10.0595	7.63988e-21	6.82352e-20	-9.36452	LIV DET
ENSG00000080819	-0.2105	4.55407	-5.44629	9.17321e-08	2.80708e-07	-5.34238	LIV DET
ENSG00000080822	-0.262922	7.9229	-4.94901	1.0256e-06	2.79565e-06	-4.88666	LIV DET
ENSG00000080823	-0.290014	3.23842	-8.06986	5.12944e-15	3.02906e-14	-7.8237	LIV DET
ENSG00000080824	0.727195	9.55192	13.1247	1.04171e-33	2.37895e-32	12.1011	PM DET
ENSG00000080839	0.0532271	3.05144	1.36147	0.173968	0.215777	1.35956	Not DE
ENSG00000080845	0.257537	4.05392	4.43971	1.17891e-05	2.81329e-05	4.38145	PM DET
ENSG00000080854	-0.250647	5.75784	-3.85975	0.000128137	0.000267128	-3.83001	LIV DET
ENSG00000080947	-0.167489	3.3155	-2.99884	0.00288503	0.00493108	-2.97973	LIV DET
ENSG00000080986	-0.340898	-4.01429	-2.25994	0.0243434	0.0357247	-2.25167	LIV DET
ENSG00000081014	0.175999	4.19547	8.42362	7.35589e-16	4.61741e-15	8.06446	PM DET
ENSG00000081019	0.353191	4.903	17.857	1.68373e-53	2.20341e-51	15.3982	PM DET
ENSG00000081026	0.3439	5.3658	13.0052	1.35506e-32	2.82061e-31	11.8887	PM DET
ENSG00000081041	1.75432	-2.58532	10.823	1.19802e-23	1.32134e-22	10.0238	PM DET
ENSG00000081051	-0.137588	-3.4453	-1.0092	0.31336	0.364825	-1.0082	Not DE
ENSG00000081052	-0.0790522	1.5296	-0.971596	0.331883	0.384117	-0.970328	Not DE
ENSG00000081059	0.117553	-2.58551	0.708204	0.479142	0.531695	0.707683	Not DE
ENSG00000081087	-0.0654328	4.75747	-3.05571	0.00238791	0.00413209	-3.0372	LIV DET
ENSG00000081138	-0.125886	2.6961	-2.33443	0.0199633	0.0297316	-2.32704	LIV DET
ENSG00000081148	-0.0914256	1.42838	-2.14648	0.0324019	0.0464633	-2.13942	LIV DET
ENSG00000081154	-0.0523682	6.62797	-3.22129	0.00135869	0.00243932	-3.20329	LIV DET
ENSG00000081177	-0.0303458	4.96684	-1.51151	0.131543	0.167696	-1.50805	Not DE
ENSG00000081181	0.190164	2.42523	3.33152	0.000935072	0.00172339	3.30937	PM DET
ENSG00000081189	-0.278058	8.09493	-7.80442	3.42503e-14	1.91049e-13	-7.58115	LIV DET
ENSG00000081237	-0.0311116	3.83081	-0.472987	0.636465	0.680943	-0.472646	Not DE
ENSG00000081248	0.0643975	-1.09247	0.692435	0.489092	0.541538	0.691754	Not DE
ENSG00000081277	1.21033	-1.31668	10.7658	1.76017e-24	2.07356e-23	10.2116	PM DET
ENSG00000081307	-0.105163	5.24294	-5.25325	2.44522e-07	7.13719e-07	-5.16185	LIV DET
ENSG00000081320	0.0509798	3.72594	0.956195	0.339509	0.392023	0.955136	Not DE
ENSG00000081377	-0.0454132	5.09199	-1.59632	0.111171	0.143876	-1.59295	Not DE
ENSG00000081386	0.0785117	5.049	3.10442	0.00201288	0.00352304	3.08833	PM DET
ENSG00000081479	0.0995888	6.15282	1.14717	0.251849	0.300523	1.14587	Not DE
ENSG00000081665	-0.0600661	4.92495	-2.20578	0.0279067	0.0405056	-2.19859	LIV DET
ENSG00000081692	-0.460943	2.85245	-12.2868	1.48047e-30	2.65242e-29	-11.49	LIV DET
ENSG00000081721	-0.0865721	2.59402	-3.1758	0.00161522	0.00286738	-3.15314	LIV DET
ENSG00000081760	-0.209154	5.19618	-7.37736	6.68392e-13	3.36308e-12	-7.18575	LIV DET
ENSG00000081791	-0.0537348	4.07621	-1.31177	0.190336	0.233939	-1.30959	Not DE
ENSG00000081803	0.118852	6.23112	2.5876	0.0100318	0.0157322	2.57473	PM DET
ENSG00000081818	0.271054	2.45466	5.61992	3.46017e-08	1.10937e-07	5.5164	PM DET
ENSG00000081842	0.108964	2.1567	1.40811	0.159714	0.199878	1.40603	Not DE
ENSG00000081853	1.2614	0.151296	6.35138	4.72841e-10	1.87956e-09	6.22786	PM DET
ENSG00000081870	-0.277498	2.92424	-9.95377	1.99198e-21	1.86722e-20	-9.50544	LIV DET
ENSG00000081913	0.559354	6.07782	11.9761	8.66786e-29	1.38185e-27	11.133	PM DET
ENSG00000081923	-0.261487	2.66429	-3.90722	0.000110831	0.000233034	-3.86557	LIV DET
ENSG00000081985	-0.00183191	2.18091	-0.0254375	0.979716	0.982949	-0.0254247	Not DE
ENSG00000082014	0.180649	4.64687	6.44293	3.37545e-10	1.35789e-09	6.28047	PM DET
ENSG00000082068	-0.125092	4.52658	-4.87822	1.43349e-06	3.83902e-06	-4.82029	LIV DET
ENSG00000082074	1.24321	2.42961	13.4462	6.99238e-35	1.7237e-33	12.3209	PM DET
ENSG00000082126	-0.417098	-1.38658	-5.68207	2.24201e-08	7.34221e-08	-5.59221	LIV DET
ENSG00000082146	-0.0760662	4.10151	-3.12124	0.0019541	0.00342574	-3.09712	LIV DET
ENSG00000082153	-0.460599	6.56947	-15.6093	4.12384e-45	2.38241e-43	-14.0942	LIV DET
ENSG00000082175	-0.37757	1.20188	-5.12526	4.64926e-07	1.31509e-06	-5.04025	LIV DET
ENSG00000082196	-0.403361	2.64546	-9.04583	7.87489e-18	5.69501e-17	-8.6014	LIV DET
ENSG00000082212	-0.221965	5.32426	-10.7757	7.66334e-24	8.61311e-23	-10.0679	LIV DET
ENSG00000082213	-0.010291	4.32971	-0.329205	0.742136	0.777986	-0.329026	Not DE
ENSG00000082258	-0.0568624	5.52148	-3.02251	0.00263369	0.00452799	-3.00754	LIV DET
ENSG00000082269	-0.094737	5.69085	-5.79528	1.32187e-08	4.45195e-08	-5.68321	LIV DET
ENSG00000082293	-0.602453	3.93407	-9.88259	3.54836e-21	3.25121e-20	-9.44517	LIV DET
ENSG00000082397	-0.343517	7.64095	-11.2711	8.59348e-26	1.11393e-24	-10.5005	LIV DET
ENSG00000082438	-0.389162	3.84901	-7.95868	1.65855e-14	9.4511e-14	-7.67466	LIV DET
ENSG00000082458	0.0776597	5.4746	2.47374	0.0136974	0.0209917	2.4651	PM DET
ENSG00000082482	0.0411335	2.85998	0.610893	0.54158	0.59186	0.610425	Not DE
ENSG00000082497	-0.100947	2.43725	-1.97974	0.0484116	0.0671493	-1.97374	Not DE
ENSG00000082512	-0.454232	2.96858	-11.2086	1.62307e-25	2.05437e-24	-10.4403	LIV DET
ENSG00000082515	-0.0203518	3.35848	-0.859721	0.390348	0.443713	-0.858986	Not DE
ENSG00000082516	0.133131	4.4921	7.93013	1.40277e-14	8.03309e-14	7.6961	PM DET
ENSG00000082556	0.566921	2.72118	6.5864	1.39273e-10	5.81736e-10	6.41669	PM DET
ENSG00000082641	-0.130669	7.46663	-4.85059	1.71784e-06	4.55472e-06	-4.78407	LIV DET
ENSG00000082684	-0.165558	2.8647	-3.20549	0.00145592	0.0026007	-3.18333	LIV DET
ENSG00000082701	0.327123	6.39667	10.9689	7.27036e-25	8.78838e-24	10.297	PM DET
ENSG00000082781	0.016563	4.1631	0.363969	0.716126	0.754478	0.363642	Not DE
ENSG00000082805	-0.0382121	6.33797	-1.15106	0.250334	0.298893	-1.14954	Not DE
ENSG00000082898	0.258963	7.32644	7.84445	2.94165e-14	1.64758e-13	7.60086	PM DET
ENSG00000082996	-0.296867	6.36892	-11.4806	2.88795e-27	4.13532e-26	-10.8161	LIV DET
ENSG00000083067	0.244715	5.71229	5.484	7.17995e-08	2.22175e-07	5.38661	PM DET
ENSG00000083093	-0.0884517	3.60107	-4.27264	2.45352e-05	5.61287e-05	-4.21903	LIV DET
ENSG00000083097	-0.185965	6.77123	-9.20919	1.7912e-18	1.3587e-17	-8.76971	LIV DET
ENSG00000083099	-0.195821	5.36758	-8.29631	9.71978e-16	6.0583e-15	-8.03035	LIV DET
ENSG00000083123	-0.0835266	4.44061	-3.16919	0.00167034	0.00295965	-3.14334	LIV DET
ENSG00000083168	0.30345	6.26989	17.7023	1.33213e-52	1.57238e-50	15.2638	PM DET
ENSG00000083223	0.0276478	4.95682	1.23103	0.219162	0.265341	1.22876	Not DE
ENSG00000083290	0.00998607	6.04994	0.381837	0.702786	0.742268	0.381563	Not DE
ENSG00000083312	0.00377499	7.1512	0.215163	0.829727	0.855653	0.215052	Not DE
ENSG00000083444	0.413039	4.55641	10.118	7.77341e-22	7.51113e-21	9.60289	PM DET
ENSG00000083454	-0.0507447	2.1794	-1.0235	0.30656	0.35778	-1.02247	Not DE
ENSG00000083457	-0.247619	2.46959	-9.68122	3.52993e-20	3.00303e-19	-9.2015	LIV DET
ENSG00000083520	-0.00652501	5.37924	-0.379584	0.704415	0.743728	-0.379367	Not DE
ENSG00000083535	-0.0737506	4.25826	-3.04624	0.00245914	0.00424584	-3.02832	LIV DET
ENSG00000083544	-0.106004	4.84037	-3.93237	9.88745e-05	0.000209402	-3.89334	LIV DET
ENSG00000083635	0.0855649	2.79714	3.15402	0.00172032	0.00304284	3.1347	PM DET
ENSG00000083642	0.43102	6.83791	17.2867	2.98974e-51	3.05045e-49	15.0595	PM DET
ENSG00000083720	0.0549667	6.36194	1.91816	0.0556529	0.0763525	1.91374	Not DE
ENSG00000083750	-0.203755	4.13884	-8.25318	3.3131e-15	1.99123e-14	-7.87851	LIV DET
ENSG00000083799	0.153253	6.69544	7.97255	1.0452e-14	6.03829e-14	7.73363	PM DET
ENSG00000083807	-0.327941	2.58484	-9.88571	5.49788e-21	4.97088e-20	-9.3992	LIV DET
ENSG00000083812	0.28148	3.34782	10.0907	5.94236e-22	5.78458e-21	9.63053	PM DET
ENSG00000083814	-0.109304	3.27341	-5.39628	1.23359e-07	3.71544e-07	-5.28845	LIV DET
ENSG00000083817	0.0422327	2.09083	1.11597	0.264967	0.314444	1.11473	Not DE
ENSG00000083828	0.155233	2.77356	4.11951	4.68216e-05	0.000103193	4.07095	PM DET
ENSG00000083838	-0.00865636	2.08332	-0.215249	0.829697	0.855652	-0.21509	Not DE
ENSG00000083844	0.249363	5.72334	12.2855	1.37169e-29	2.3078e-28	11.2961	PM DET
ENSG00000083845	-0.217963	5.91792	-8.7182	5.36126e-17	3.66747e-16	-8.37849	LIV DET
ENSG00000083857	-0.10744	7.06157	-2.81782	0.0050572	0.00831376	-2.80337	LIV DET
ENSG00000083896	-0.112855	6.1971	-6.39243	4.27762e-10	1.70646e-09	-6.24355	LIV DET
ENSG00000083937	0.00909743	4.56233	0.343092	0.731693	0.768586	0.342874	Not DE
ENSG00000084070	0.209912	5.0543	5.48093	7.43974e-08	2.29788e-07	5.38021	PM DET
ENSG00000084072	-0.216136	4.37517	-8.95913	9.81066e-18	7.0492e-17	-8.57614	LIV DET
ENSG00000084073	0.0056935	5.05078	0.267574	0.789182	0.819768	0.267373	Not DE
ENSG00000084090	0.0490154	6.93707	2.3775	0.0179688	0.0269747	2.36626	PM DET
ENSG00000084092	0.104561	2.68112	5.43774	9.616e-08	2.93541e-07	5.33383	PM DET
ENSG00000084093	0.45141	3.84002	12.9321	1.74727e-32	3.59228e-31	11.8674	PM DET
ENSG00000084110	-0.208601	-4.16638	-1.26869	0.205225	0.250429	-1.2668	Not DE
ENSG00000084112	0.602673	4.83363	14.1476	1.25241e-36	3.62464e-35	12.6411	PM DET
ENSG00000084207	-0.138039	5.16432	-5.63837	3.03162e-08	9.7896e-08	-5.5396	LIV DET
ENSG00000084234	0.270894	7.2311	8.28593	1.46319e-15	9.00257e-15	7.98001	PM DET
ENSG00000084444	0.134633	6.03429	4.77506	2.36117e-06	6.15582e-06	4.71976	PM DET
ENSG00000084453	-0.503079	6.88417	-9.42159	1.54942e-19	1.2513e-18	-9.04121	LIV DET
ENSG00000084463	0.660148	4.17759	10.421	7.91162e-23	8.22563e-22	9.83557	PM DET
ENSG00000084623	-0.113586	5.46331	-6.12151	2.10018e-09	7.79931e-09	-5.98986	LIV DET
ENSG00000084628	0.550507	0.911859	5.72374	2.09547e-08	6.89306e-08	5.60393	PM DET
ENSG00000084636	-0.320169	5.92809	-6.11984	2.07605e-09	7.71922e-09	-5.99174	LIV DET
ENSG00000084652	0.275018	4.85225	14.4048	2.78409e-38	9.0814e-37	12.937	PM DET
ENSG00000084674	0.452163	-0.0644045	5.71834	2.03777e-08	6.71132e-08	5.60876	PM DET
ENSG00000084676	0.324942	6.90805	17.4683	1.52623e-51	1.61753e-49	15.1039	PM DET
ENSG00000084693	0.0669834	2.54476	3.08236	0.00216543	0.00377052	3.06655	PM DET
ENSG00000084710	0.331689	6.1583	8.87965	1.91235e-17	1.34611e-16	8.499	PM DET
ENSG00000084731	0.229817	7.09246	5.77902	1.31184e-08	4.42028e-08	5.68452	PM DET
ENSG00000084733	0.277208	6.35015	10.5317	3.18061e-23	3.40082e-22	9.92688	PM DET
ENSG00000084734	-0.256505	-0.692285	-2.80944	0.00524054	0.00859403	-2.79186	LIV DET
ENSG00000084754	-0.113515	6.11289	-7.16737	2.70593e-12	1.29835e-11	-6.99221	LIV DET
ENSG00000084764	0.316766	5.18875	9.1223	3.00421e-18	2.23821e-17	8.7113	PM DET
ENSG00000084774	0.208582	4.05157	4.89607	1.31423e-06	3.53535e-06	4.83759	PM DET
ENSG00000085063	0.0813891	7.64532	2.60444	0.00960872	0.0151072	2.5896	PM DET
ENSG00000085117	-0.298062	3.58235	-6.17178	1.55236e-09	5.85374e-09	-6.03883	LIV DET
ENSG00000085185	0.581137	2.44713	11.1371	3.89885e-25	4.81146e-24	10.3568	PM DET
ENSG00000085224	0.168621	7.77287	10.8062	1.20527e-24	1.43559e-23	10.2482	PM DET
ENSG00000085231	-0.237672	3.53302	-7.20928	2.05555e-12	9.95974e-12	-7.03066	LIV DET
ENSG00000085265	0.206497	-1.25868	1.73636	0.083234	0.110515	1.73222	Not DE
ENSG00000085274	0.00726635	4.1898	0.439592	0.660421	0.703353	0.439331	Not DE
ENSG00000085276	-0.0235902	2.55264	-0.382827	0.702038	0.741634	-0.382571	Not DE
ENSG00000085365	0.0591809	6.83654	2.72368	0.00672529	0.0108382	2.71015	PM DET
ENSG00000085377	0.240102	4.10902	7.11806	5.22534e-12	2.45171e-11	6.89932	PM DET
ENSG00000085382	-0.313372	5.83923	-12.9868	7.63667e-33	1.63134e-31	-11.9365	LIV DET
ENSG00000085415	0.203947	4.53666	6.31414	6.66536e-10	2.60953e-09	6.17383	PM DET
ENSG00000085433	0.1166	6.69374	4.64502	4.5842e-06	1.1532e-05	4.58297	PM DET
ENSG00000085449	-0.00849465	5.3231	-0.448098	0.654275	0.697617	-0.447831	Not DE
ENSG00000085465	-0.213722	2.11458	-4.32902	1.87368e-05	4.35221e-05	-4.27944	LIV DET
ENSG00000085491	-0.0756415	2.88777	-2.48269	0.0134234	0.0206022	-2.47233	LIV DET
ENSG00000085511	0.0930221	5.35757	3.72966	0.000213345	0.000432423	3.70267	PM DET
ENSG00000085514	0.112737	0.757846	1.37448	0.169941	0.211287	1.37239	Not DE
ENSG00000085563	-0.474022	4.72743	-9.71766	2.40769e-20	2.06995e-19	-9.24252	LIV DET
ENSG00000085644	0.420346	1.94642	9.37174	6.32093e-19	4.92758e-18	8.88624	PM DET
ENSG00000085662	0.0370485	4.80668	1.91894	0.0556653	0.076366	1.91365	Not DE
ENSG00000085719	-0.0562899	5.64376	-2.24461	0.0252213	0.0369122	-2.238	LIV DET
ENSG00000085721	0.154326	4.89403	7.039	8.92652e-12	4.11265e-11	6.82283	PM DET
ENSG00000085733	-0.00236873	6.54885	-0.115848	0.907833	0.923262	-0.115772	Not DE
ENSG00000085741	-0.0604094	-2.92109	-0.397762	0.690973	0.731691	-0.397535	Not DE
ENSG00000085760	-0.163376	4.5646	-7.14901	4.6308e-12	2.18126e-11	-6.91646	LIV DET
ENSG00000085788	-0.231931	6.72258	-8.17086	7.45253e-15	4.35054e-14	-7.77656	LIV DET
ENSG00000085831	-0.159116	1.57471	-2.65225	0.00824888	0.0131048	-2.64171	LIV DET
ENSG00000085832	-0.120995	7.80077	-4.58964	5.96677e-06	1.47814e-05	-4.52756	LIV DET
ENSG00000085840	0.107733	-1.71562	1.41288	0.158305	0.198245	1.4108	Not DE
ENSG00000085871	-0.170209	2.0833	-4.75849	2.68291e-06	6.9423e-06	-4.69371	LIV DET
ENSG00000085872	0.47091	3.06246	7.53453	3.2443e-13	1.67841e-12	7.28385	PM DET
ENSG00000085978	-0.34602	5.00582	-14.1291	1.78395e-38	5.94631e-37	-12.9711	LIV DET
ENSG00000085982	-0.103524	4.72727	-3.65079	0.00030354	0.000601822	-3.61226	LIV DET
ENSG00000085998	-0.205796	5.56844	-8.5873	2.44821e-16	1.59465e-15	-8.1978	LIV DET
ENSG00000085999	0.114388	0.256631	1.32243	0.186767	0.229987	1.3202	Not DE
ENSG00000086015	0.503999	4.40322	16.8745	1.1248e-47	8.06083e-46	14.5051	PM DET
ENSG00000086061	0.28127	7.34892	6.42163	3.35046e-10	1.34874e-09	6.28163	PM DET
ENSG00000086062	0.981235	1.15367	14.7701	1.7626e-40	6.95313e-39	13.3204	PM DET
ENSG00000086065	-0.226535	5.64487	-11.9252	4.67199e-29	7.61354e-28	-11.1879	LIV DET
ENSG00000086102	0.120635	5.12508	6.68663	7.08103e-11	3.03736e-10	6.51893	PM DET
ENSG00000086159	-0.721379	-0.350831	-8.11006	3.887e-15	2.32179e-14	-7.85852	LIV DET
ENSG00000086189	-0.084793	2.94552	-3.40963	0.000720599	0.00135027	-3.38162	LIV DET
ENSG00000086200	0.0385028	4.958	1.85972	0.0635024	0.0861088	1.85566	Not DE
ENSG00000086205	-0.805092	4.81815	-10.2139	2.09673e-22	2.11635e-21	-9.73699	LIV DET
ENSG00000086232	0.432238	5.29139	12.4434	8.54356e-31	1.5585e-29	11.5374	PM DET
ENSG00000086288	0.383894	-3.16549	2.41179	0.0163632	0.024752	2.40071	PM DET
ENSG00000086289	-0.0241069	5.38193	-0.550403	0.582341	0.630772	-0.549968	Not DE
ENSG00000086300	-0.293974	5.51151	-6.42849	2.96475e-10	1.20118e-09	-6.30061	LIV DET
ENSG00000086475	-0.185853	4.32665	-6.94362	1.17043e-11	5.34011e-11	-6.78382	LIV DET
ENSG00000086504	-0.392821	3.98766	-13.3383	3.33859e-34	7.85677e-33	-12.1942	LIV DET
ENSG00000086506	-1.09977	-4.18177	-8.45754	4.5359e-16	2.89189e-15	-8.12332	LIV DET
ENSG00000086544	0.302544	2.79576	6.78927	4.68487e-11	2.03801e-10	6.58062	PM DET
ENSG00000086589	0.351939	3.98458	12.5358	4.9283e-31	9.13404e-30	11.5847	PM DET
ENSG00000086598	-0.087596	6.04948	-5.00684	7.67074e-07	2.12227e-06	-4.94356	LIV DET
ENSG00000086619	0.0749401	4.03185	2.34752	0.0193599	0.0289059	2.33853	PM DET
ENSG00000086666	-0.202445	4.63019	-10.0409	2.0494e-21	1.91568e-20	-9.50248	LIV DET
ENSG00000086712	-0.00653514	4.43957	-0.403695	0.686717	0.727927	-0.403314	Not DE
ENSG00000086717	-0.957435	1.99679	-12.382	4.80222e-30	8.27846e-29	-11.3879	LIV DET
ENSG00000086730	0.0259554	2.34728	0.375774	0.707273	0.746378	0.375521	Not DE
ENSG00000086758	0.460925	8.20016	18.4464	1.52688e-56	2.85451e-54	15.8448	PM DET
ENSG00000086827	-0.216028	3.90181	-11.0935	2.85061e-25	3.55135e-24	-10.3867	LIV DET
ENSG00000086848	0.0928341	4.614	4.24397	2.61561e-05	5.95832e-05	4.20459	PM DET
ENSG00000086967	-0.1531	-2.71298	-1.03764	0.300004	0.35117	-1.03643	Not DE
ENSG00000086991	-0.844849	1.50061	-15.4352	5.82666e-43	2.79708e-41	-13.7403	LIV DET
ENSG00000087008	0.049402	3.55272	1.83241	0.0674738	0.0910633	1.8285	Not DE
ENSG00000087053	0.00468343	5.77985	0.170873	0.864407	0.885773	0.170766	Not DE
ENSG00000087074	0.444856	3.02127	8.85202	1.95618e-17	1.376e-16	8.49637	PM DET
ENSG00000087076	-0.145745	1.14349	-3.07655	0.00223307	0.00388133	-3.05735	LIV DET
ENSG00000087077	-0.110524	2.46977	-2.89826	0.00395751	0.00662313	-2.88153	LIV DET
ENSG00000087085	0.0688542	2.19953	1.23903	0.216039	0.262009	1.23713	Not DE
ENSG00000087086	-0.216093	8.7235	-6.79543	3.51513e-11	1.54343e-10	-6.6232	LIV DET
ENSG00000087087	0.014729	4.05119	0.252303	0.800931	0.830338	0.252143	Not DE
ENSG00000087088	-0.169763	2.3734	-5.94671	5.94878e-09	2.09076e-08	-5.81819	LIV DET
ENSG00000087095	0.0811619	6.51488	3.61233	0.000344396	0.000677604	3.57939	PM DET
ENSG00000087111	0.186988	3.71892	7.73076	8.12841e-14	4.40427e-13	7.46822	PM DET
ENSG00000087116	1.05865	0.909762	10.0976	9.81186e-22	9.40533e-21	9.57886	PM DET
ENSG00000087152	0.138151	6.13731	4.96618	1.03719e-06	2.82518e-06	4.88445	PM DET
ENSG00000087157	0.245571	4.05082	9.36773	5.56443e-19	4.35815e-18	8.9004	PM DET
ENSG00000087191	0.172416	5.47734	8.60982	1.84502e-16	1.21544e-15	8.23175	PM DET
ENSG00000087206	-0.200715	4.68318	-6.44066	3.06367e-10	1.23826e-09	-6.29552	LIV DET
ENSG00000087237	-1.2168	-3.62374	-8.85862	2.70963e-17	1.89231e-16	-8.45845	LIV DET
ENSG00000087245	0.353539	0.416446	3.83085	0.000145913	0.00030203	3.79792	PM DET
ENSG00000087250	-0.213514	7.47127	-5.0629	6.19057e-07	1.72949e-06	-4.98518	LIV DET
ENSG00000087253	-0.188268	3.92951	-3.37095	0.000822545	0.00152873	-3.34509	LIV DET
ENSG00000087258	0.357554	6.81002	7.74478	7.0219e-14	3.82054e-13	7.48746	PM DET
ENSG00000087263	0.0482433	4.11378	1.66747	0.0961594	0.126037	1.66376	Not DE
ENSG00000087266	0.412812	3.27902	5.93148	6.91439e-09	2.41294e-08	5.79299	PM DET
ENSG00000087269	0.139158	3.75867	6.48293	2.96961e-10	1.20299e-09	6.30036	PM DET
ENSG00000087274	0.657426	7.23273	18.5328	7.93199e-57	1.55029e-54	15.8859	PM DET
ENSG00000087299	-0.0594525	3.72765	-2.48581	0.0132462	0.020352	-2.47708	LIV DET
ENSG00000087301	-0.077719	4.99375	-3.49263	0.000527651	0.00100971	-3.46631	LIV DET
ENSG00000087302	-0.083579	5.32998	-3.62879	0.000314042	0.000621129	-3.60343	LIV DET
ENSG00000087303	0.0544229	0.987418	0.550907	0.581999	0.63047	0.550467	Not DE
ENSG00000087338	-0.238557	4.23981	-9.58148	1.02977e-19	8.43862e-19	-9.08576	LIV DET
ENSG00000087365	0.581081	5.93468	15.6182	7.42472e-44	3.8597e-42	13.8886	PM DET
ENSG00000087448	0.0291803	6.30995	1.22775	0.220279	0.266572	1.22579	Not DE
ENSG00000087460	0.302435	8.66332	12.9614	8.43575e-33	1.79694e-31	11.9282	PM DET
ENSG00000087470	-0.268582	7.0664	-11.2526	1.69522e-25	2.14208e-24	-10.4362	LIV DET
ENSG00000087494	-0.114799	-0.251716	-1.56759	0.117597	0.151451	-1.56494	Not DE
ENSG00000087495	0.423657	4.91745	15.6346	4.5027e-44	2.37766e-42	13.9244	PM DET
ENSG00000087502	-0.188316	5.44863	-7.53803	3.49991e-13	1.80476e-12	-7.27362	LIV DET
ENSG00000087510	0.58081	-1.42156	4.25958	2.44006e-05	5.58504e-05	4.22027	PM DET
ENSG00000087586	-0.29069	0.613597	-7.18358	2.42727e-12	1.17062e-11	-7.00743	LIV DET
ENSG00000087589	0.204917	-0.404279	2.27346	0.0234317	0.0344826	2.26632	PM DET
ENSG00000087842	-0.146695	2.86615	-3.39742	0.000743538	0.00138953	-3.373	LIV DET
ENSG00000087884	-0.383876	2.35946	-11.4958	2.63068e-26	3.52071e-25	-10.6116	LIV DET
ENSG00000087903	0.33304	1.11659	4.70776	3.24859e-06	8.32164e-06	4.65444	PM DET
ENSG00000087995	-0.178213	4.05812	-7.51377	2.60971e-13	1.36135e-12	-7.31314	LIV DET
ENSG00000088002	-0.559333	-3.16719	-3.82615	0.000149437	0.000308944	-3.792	LIV DET
ENSG00000088035	-0.321399	2.97576	-11.7284	1.07868e-26	1.4805e-25	-10.6946	LIV DET
ENSG00000088038	0.260926	2.62968	5.49485	6.24925e-08	1.94716e-07	5.41152	PM DET
ENSG00000088053	-0.0292994	-2.81332	-0.18009	0.857154	0.87939	-0.179998	Not DE
ENSG00000088179	0.264318	7.03561	9.23219	2.16327e-18	1.62944e-17	8.74844	PM DET
ENSG00000088205	0.0373976	5.28952	1.92719	0.0546294	0.0750474	1.92181	Not DE
ENSG00000088247	0.694486	4.72267	16.7404	8.45298e-49	6.76665e-47	14.6816	PM DET
ENSG00000088256	0.286207	4.69131	8.75558	6.1155e-17	4.16167e-16	8.36298	PM DET
ENSG00000088280	0.172059	3.81596	4.89869	1.39266e-06	3.73665e-06	4.82605	PM DET
ENSG00000088298	-0.1572	2.42148	-7.19103	3.31629e-12	1.58089e-11	-6.96362	LIV DET
ENSG00000088305	0.17043	0.0510379	2.5208	0.0120698	0.0186849	2.5101	PM DET
ENSG00000088320	-1.38491	-4.47135	-8.75986	4.70034e-17	3.22562e-16	-8.39396	LIV DET
ENSG00000088325	0.181754	1.02778	4.46025	1.00956e-05	2.42996e-05	4.41512	PM DET
ENSG00000088340	-0.290399	1.09776	-3.67378	0.000270086	0.000539187	-3.64242	LIV DET
ENSG00000088356	0.142912	2.78692	5.37646	1.24632e-07	3.75131e-07	5.28657	PM DET
ENSG00000088367	0.572588	7.22686	15.8341	1.33228e-44	7.31755e-43	14.0112	PM DET
ENSG00000088387	0.0777272	7.68988	2.77003	0.00585039	0.00951689	2.75605	PM DET
ENSG00000088448	-0.136719	5.1492	-6.68992	7.11995e-11	3.05363e-10	-6.51811	LIV DET
ENSG00000088451	-0.185912	2.1245	-7.34519	8.20918e-13	4.10105e-12	-7.15762	LIV DET
ENSG00000088538	0.36053	7.34071	13.7317	1.51284e-35	3.94925e-34	12.4437	PM DET
ENSG00000088543	-0.210668	4.15961	-8.0422	9.57291e-15	5.54746e-14	-7.7448	LIV DET
ENSG00000088682	-0.112866	4.07208	-5.09061	5.40837e-07	1.52037e-06	-5.01123	LIV DET
ENSG00000088726	-0.239235	-5.14853	-1.72919	0.084488	0.111982	-1.72522	Not DE
ENSG00000088727	-0.445082	1.94188	-12.237	8.20869e-30	1.39668e-28	-11.3411	LIV DET
ENSG00000088756	0.326324	1.23325	3.92559	0.000101044	0.000213682	3.88807	PM DET
ENSG00000088766	-0.0234162	3.69414	-0.727161	0.467462	0.520345	-0.726615	Not DE
ENSG00000088808	0.128966	4.25825	3.44349	0.00062153	0.00117598	3.42204	PM DET
ENSG00000088812	0.159556	6.78657	7.14356	4.12563e-12	1.95309e-11	6.93281	PM DET
ENSG00000088826	0.174305	3.79007	4.36597	1.58655e-05	3.72174e-05	4.31632	PM DET
ENSG00000088827	0.184561	-0.392274	1.41346	0.158239	0.198179	1.41102	Not DE
ENSG00000088832	0.172106	4.84865	4.49291	9.03512e-06	2.1896e-05	4.43906	PM DET
ENSG00000088833	0.0199926	4.93631	1.07947	0.281041	0.331351	1.07798	Not DE
ENSG00000088836	0.471881	-0.706117	4.94403	1.16555e-06	3.15597e-06	4.86141	PM DET
ENSG00000088854	0.101127	6.34573	5.64475	3.17855e-08	1.02421e-07	5.53131	PM DET
ENSG00000088876	-0.0963505	3.62444	-3.76409	0.000191601	0.000390401	-3.72984	LIV DET
ENSG00000088881	0.240081	1.49994	4.11702	4.66423e-05	0.000102841	4.07184	PM DET
ENSG00000088882	-0.537052	-3.1248	-2.69498	0.00729392	0.0116938	-2.68312	LIV DET
ENSG00000088888	0.386562	5.55488	16.8109	5.51833e-49	4.48908e-47	14.7105	PM DET
ENSG00000088899	0.337516	5.53248	8.70578	4.39183e-17	3.02148e-16	8.40193	PM DET
ENSG00000088926	-0.263676	-2.97667	-1.49291	0.136224	0.173049	-1.49	Not DE
ENSG00000088930	-0.0616645	5.11135	-4.48508	9.60807e-06	2.32116e-05	-4.42581	LIV DET
ENSG00000088970	0.112715	4.41648	5.03612	7.61525e-07	2.10769e-06	4.94498	PM DET
ENSG00000088986	0.0570089	6.95792	2.03242	0.0426352	0.0597206	2.02727	Not DE
ENSG00000088992	-0.622283	2.09488	-13.368	1.10286e-32	2.31485e-31	-11.9059	LIV DET
ENSG00000089006	-0.110463	5.16436	-6.32934	5.46538e-10	2.15826e-09	-6.20512	LIV DET
ENSG00000089009	-0.24908	7.38441	-11.4157	1.05717e-26	1.45362e-25	-10.6965	LIV DET
ENSG00000089012	-0.238395	-5.43507	-1.73802	0.0828117	0.110012	-1.7346	Not DE
ENSG00000089022	-0.0446221	5.1656	-2.20492	0.0280082	0.040647	-2.19717	LIV DET
ENSG00000089041	0.567715	5.92007	9.10605	2.70848e-18	2.0244e-17	8.72303	PM DET
ENSG00000089048	-0.257263	4.79479	-12.3487	8.50452e-31	1.55232e-29	-11.5378	LIV DET
ENSG00000089050	-0.131613	3.84644	-5.88704	7.14229e-09	2.48786e-08	-5.78754	LIV DET
ENSG00000089053	-0.145363	6.88872	-5.58839	4.65922e-08	1.47046e-07	-5.46385	LIV DET
ENSG00000089057	0.23473	6.6073	9.40331	2.92601e-19	2.3262e-18	8.97146	PM DET
ENSG00000089060	-0.181374	2.93715	-4.73949	2.98848e-06	7.69199e-06	-4.67161	LIV DET
ENSG00000089063	-0.26775	5.27405	-12.4368	2.3844e-30	4.20435e-29	-11.4488	LIV DET
ENSG00000089091	-0.0162829	2.80866	-0.554877	0.579224	0.627847	-0.554519	Not DE
ENSG00000089094	0.226249	4.30525	8.34533	1.47418e-15	9.0665e-15	7.97909	PM DET
ENSG00000089101	-0.279983	0.720288	-5.00302	7.80591e-07	2.15689e-06	-4.94016	LIV DET
ENSG00000089123	-0.4798	3.54574	-15.8628	9.03845e-45	5.05666e-43	-14.0387	LIV DET
ENSG00000089127	-0.460151	1.88664	-7.03517	7.55326e-12	3.50734e-11	-6.84678	LIV DET
ENSG00000089154	-0.0239832	5.81538	-0.653715	0.513642	0.565124	-0.653178	Not DE
ENSG00000089157	-0.290768	6.91711	-10.5172	2.98306e-23	3.19641e-22	-9.93327	LIV DET
ENSG00000089159	1.01792	2.54596	17.5734	5.55404e-52	6.21454e-50	15.1704	PM DET
ENSG00000089163	0.274821	0.31126	5.16871	3.41207e-07	9.80336e-07	5.09914	PM DET
ENSG00000089169	-0.645253	5.89017	-11.338	1.01667e-26	1.40049e-25	-10.7001	LIV DET
ENSG00000089177	0.00616233	4.82998	0.229287	0.818758	0.845994	0.229143	Not DE
ENSG00000089195	-0.177718	3.19582	-6.92803	1.8656e-11	8.36975e-11	-6.71617	LIV DET
ENSG00000089199	-0.248574	6.03153	-4.29832	2.06695e-05	4.77241e-05	-4.25753	LIV DET
ENSG00000089220	-0.2072	8.54747	-10.9603	1.28287e-24	1.52621e-23	-10.2422	LIV DET
ENSG00000089234	0.0144274	4.52936	0.938374	0.348506	0.401222	0.937491	Not DE
ENSG00000089248	-0.268485	4.44561	-9.90075	8.18243e-21	7.28863e-20	-9.35727	LIV DET
ENSG00000089250	0.626642	3.99402	11.1787	8.70349e-26	1.12771e-24	10.4993	PM DET
ENSG00000089280	0.0598345	6.14437	1.90879	0.0568698	0.0778517	1.90431	Not DE
ENSG00000089289	0.0497107	4.48082	2.82572	0.00496902	0.00817907	2.80904	PM DET
ENSG00000089327	1.0113	-1.03936	12.1185	3.71562e-29	6.09131e-28	11.2082	PM DET
ENSG00000089335	0.0303442	5.3027	1.34915	0.178015	0.220308	1.34689	Not DE
ENSG00000089351	0.560891	2.72397	11.3623	7.98311e-27	1.10923e-25	10.7225	PM DET
ENSG00000089356	0.561185	-1.54413	6.07677	2.40208e-09	8.85598e-09	5.96798	PM DET
ENSG00000089472	-0.123999	4.75459	-3.43639	0.000662573	0.00124728	-3.40462	LIV DET
ENSG00000089486	0.786037	5.35483	17.3319	8.06449e-52	8.92401e-50	15.1459	PM DET
ENSG00000089505	-0.04458	-5.09345	-0.299215	0.764918	0.798283	-0.299028	Not DE
ENSG00000089558	-0.0111205	-0.150125	-0.114592	0.908829	0.924088	-0.114515	Not DE
ENSG00000089597	0.389014	5.9564	16.1772	9.2962e-47	6.23177e-45	14.3594	PM DET
ENSG00000089639	0.354159	1.27932	5.59523	3.62506e-08	1.15952e-07	5.50821	PM DET
ENSG00000089682	0.204838	4.50962	8.70222	1.10193e-16	7.35901e-16	8.29325	PM DET
ENSG00000089685	0.146912	-3.03876	0.886796	0.375611	0.42884	0.886012	Not DE
ENSG00000089692	0.413938	-4.26954	2.77633	0.00569996	0.00929025	2.76456	PM DET
ENSG00000089693	0.281779	5.55873	11.3167	4.44951e-26	5.87136e-25	10.5624	PM DET
ENSG00000089723	0.433803	-0.00307619	5.88669	7.14858e-09	2.48976e-08	5.7874	PM DET
ENSG00000089737	0.0766973	7.38493	4.31888	1.98948e-05	4.60662e-05	4.26607	PM DET
ENSG00000089775	0.170269	4.79117	8.66554	1.08397e-16	7.24388e-16	8.29521	PM DET
ENSG00000089818	-0.150497	6.25749	-4.78465	2.24709e-06	5.87927e-06	-4.72983	LIV DET
ENSG00000089820	-0.0186755	1.13279	-0.282881	0.777417	0.809307	-0.282686	Not DE
ENSG00000089847	-0.501736	4.19428	-9.82065	5.78413e-21	5.21872e-20	-9.39386	LIV DET
ENSG00000089876	-0.125783	3.67976	-6.40315	5.6132e-10	2.2146e-09	-6.20093	LIV DET
ENSG00000089902	0.481817	3.23043	14.1869	1.0239e-37	3.19361e-36	12.8365	PM DET
ENSG00000089916	0.0763305	6.56422	4.78515	2.24212e-06	5.86743e-06	4.73028	PM DET
ENSG00000090006	0.0863172	2.28633	1.52918	0.126842	0.162219	1.52667	Not DE
ENSG00000090013	-0.265881	3.22192	-8.38794	6.95426e-16	4.37534e-15	-8.07132	LIV DET
ENSG00000090020	0.0776812	3.23142	1.11887	0.263837	0.313264	1.11737	Not DE
ENSG00000090054	-0.0946647	5.47757	-5.47796	6.79989e-08	2.11043e-07	-5.39638	LIV DET
ENSG00000090060	0.33507	6.50843	9.73414	1.65066e-20	1.44135e-19	9.28281	PM DET
ENSG00000090061	0.585118	2.81356	15.0045	1.97574e-41	8.37577e-40	13.4828	PM DET
ENSG00000090097	-0.375526	5.31076	-10.2591	4.059e-22	4.00563e-21	-9.66962	LIV DET
ENSG00000090104	2.40347	0.74087	12.2656	3.92437e-30	6.81591e-29	11.4055	PM DET
ENSG00000090238	0.466221	3.54007	10.4713	5.47434e-23	5.75523e-22	9.87257	PM DET
ENSG00000090263	-0.359924	4.4093	-14.387	1.5479e-38	5.18821e-37	-12.982	LIV DET
ENSG00000090266	-0.430445	5.20662	-17.7341	1.03102e-53	1.38827e-51	-15.4299	LIV DET
ENSG00000090273	0.0732896	5.64427	3.4462	0.000627099	0.00118555	3.41961	PM DET
ENSG00000090316	-0.105382	4.19816	-3.79141	0.000171613	0.000351745	-3.75751	LIV DET
ENSG00000090339	1.32883	0.825616	13.0295	2.5979e-33	5.72852e-32	12.0259	PM DET
ENSG00000090372	0.043205	3.71355	0.933742	0.351022	0.403753	0.932609	Not DE
ENSG00000090376	0.224403	2.71376	3.59601	0.000364282	0.000714302	3.56469	PM DET
ENSG00000090382	0.489294	1.70516	4.70228	3.43015e-06	8.76289e-06	4.64322	PM DET
ENSG00000090432	-0.0109099	3.5044	-0.514981	0.60679	0.653655	-0.514661	Not DE
ENSG00000090447	0.377793	1.38075	5.80856	1.25323e-08	4.23737e-08	5.69232	PM DET
ENSG00000090470	0.096468	4.20695	4.55892	6.65471e-06	1.63737e-05	4.50444	PM DET
ENSG00000090487	0.135699	4.22348	6.53535	1.90261e-10	7.86196e-10	6.369	PM DET
ENSG00000090512	-0.299527	-4.70293	-2.03759	0.0421075	0.0590584	-2.03246	Not DE
ENSG00000090520	-0.228233	4.28482	-6.88302	2.14918e-11	9.59623e-11	-6.69551	LIV DET
ENSG00000090530	0.464468	1.06892	7.10433	6.12735e-12	2.85978e-11	6.87666	PM DET
ENSG00000090534	-0.437107	-0.909318	-5.32803	1.6799e-07	4.99589e-07	-5.23166	LIV DET
ENSG00000090539	-0.300753	4.97722	-7.11283	4.55248e-12	2.14605e-11	-6.91887	LIV DET
ENSG00000090554	-0.00714481	-1.99469	-0.0825011	0.934281	0.945146	-0.0824602	Not DE
ENSG00000090565	-0.164466	5.26878	-5.65013	2.67011e-08	8.67901e-08	-5.5618	LIV DET
ENSG00000090581	-0.346282	4.8709	-15.7503	4.54959e-44	2.39822e-42	-13.9237	LIV DET
ENSG00000090612	-0.237185	4.78749	-6.18025	1.67684e-09	6.29158e-09	-6.02637	LIV DET
ENSG00000090615	0.316402	6.44479	12.1497	2.11973e-28	3.28705e-27	11.053	PM DET
ENSG00000090621	0.19276	4.61524	6.91983	1.71402e-11	7.70925e-11	6.72852	PM DET
ENSG00000090659	0.601382	-2.03685	3.08688	0.00215365	0.00375241	3.06818	PM DET
ENSG00000090661	0.0798395	4.31471	2.50358	0.0126929	0.0195668	2.49227	PM DET
ENSG00000090674	-0.0785105	2.1846	-1.72105	0.0858502	0.113583	-1.71771	Not DE
ENSG00000090686	0.0801142	6.0074	4.70565	3.5926e-06	9.15533e-06	4.63366	PM DET
ENSG00000090776	0.274265	1.08981	5.49378	6.91035e-08	2.14207e-07	5.39349	PM DET
ENSG00000090857	0.324619	4.95802	6.6924	6.46181e-11	2.78286e-10	6.53265	PM DET
ENSG00000090861	0.149628	7.56445	6.47745	3.00717e-10	1.2169e-09	6.29841	PM DET
ENSG00000090863	0.00730977	7.58232	0.318553	0.750214	0.785371	0.318357	Not DE
ENSG00000090889	0.1573	-1.43168	2.44501	0.0148282	0.0225867	2.43655	PM DET
ENSG00000090905	0.14315	6.65856	7.03895	6.42636e-12	2.99515e-11	6.86986	PM DET
ENSG00000090924	0.234327	0.475263	2.05937	0.0401294	0.0565078	2.05241	Not DE
ENSG00000090932	0.00612067	0.393968	0.117192	0.906766	0.922458	0.117118	Not DE
ENSG00000090971	-0.188946	2.3033	-3.49947	0.000507004	0.000972615	-3.47703	LIV DET
ENSG00000090975	0.336851	4.07357	7.93111	1.42143e-14	8.13843e-14	7.69441	PM DET
ENSG00000090989	-0.255409	5.52116	-10.9186	4.52663e-25	5.55204e-24	-10.3425	LIV DET
ENSG00000091009	0.0623301	5.21592	2.23864	0.0257377	0.037593	2.23015	PM DET
ENSG00000091039	0.0186601	6.85258	1.03428	0.301643	0.352739	1.03292	Not DE
ENSG00000091073	0.454435	0.262411	5.57362	4.07695e-08	1.29443e-07	5.48749	PM DET
ENSG00000091106	0.108568	-0.475684	1.25395	0.210567	0.256168	1.25201	Not DE
ENSG00000091127	-0.058909	3.36594	-2.13563	0.033192	0.0474899	-2.12975	LIV DET
ENSG00000091128	0.35003	-2.54911	2.73693	0.0064239	0.0103869	2.72532	PM DET
ENSG00000091129	0.111131	8.45186	4.10592	4.93232e-05	0.000108395	4.05881	PM DET
ENSG00000091136	-0.64436	4.65682	-10.0073	2.80692e-21	2.59158e-20	-9.46968	LIV DET
ENSG00000091137	-0.596983	2.34037	-9.7706	9.25671e-21	8.22123e-20	-9.34422	LIV DET
ENSG00000091140	-0.292545	5.68752	-13.1975	2.12947e-34	5.0588e-33	-12.2308	LIV DET
ENSG00000091157	0.0764743	7.04452	3.33529	0.000929757	0.00171442	3.31096	PM DET
ENSG00000091164	0.114056	5.98185	4.75842	2.64893e-06	6.86206e-06	4.69632	PM DET
ENSG00000091181	0.512372	-4.5398	3.04675	0.00244933	0.00423012	3.02953	PM DET
ENSG00000091262	-0.3665	-1.4421	-2.90097	0.0038864	0.00650956	-2.88724	LIV DET
ENSG00000091317	-0.131866	3.97688	-4.22442	2.93621e-05	6.64339e-05	-4.17836	LIV DET
ENSG00000091409	-0.154806	5.48855	-4.29841	2.15724e-05	4.9683e-05	-4.24796	LIV DET
ENSG00000091428	-0.354149	7.86116	-7.71221	9.74018e-14	5.24923e-13	-7.44438	LIV DET
ENSG00000091436	0.371264	4.42906	8.58461	1.73298e-16	1.14388e-15	8.23925	PM DET
ENSG00000091482	-0.32031	-1.04284	-3.56333	0.000400915	0.000781702	-3.53948	LIV DET
ENSG00000091483	-0.231115	4.85786	-9.06512	2.79825e-18	2.08942e-17	-8.71934	LIV DET
ENSG00000091490	-0.0206551	3.90191	-0.501662	0.6162	0.662251	-0.501243	Not DE
ENSG00000091513	-0.799787	8.87039	-10.3328	7.48758e-23	7.80362e-22	-9.84112	LIV DET
ENSG00000091527	0.0314691	6.28249	1.54795	0.122259	0.156911	1.54536	Not DE
ENSG00000091536	-0.222933	1.88403	-3.53391	0.000446965	0.000864046	-3.51068	LIV DET
ENSG00000091542	0.153554	5.95786	8.16102	2.61639e-15	1.58103e-14	7.90796	PM DET
ENSG00000091592	0.850186	3.98533	10.6461	4.90539e-24	5.58213e-23	10.1116	PM DET
ENSG00000091622	0.0896046	5.47804	1.63757	0.102145	0.133255	1.63454	Not DE
ENSG00000091640	-0.331828	4.00741	-14.6299	9.72093e-39	3.34389e-37	-13.0176	LIV DET
ENSG00000091651	-0.105899	1.00701	-2.54389	0.0112596	0.0175062	-2.53454	LIV DET
ENSG00000091656	0.424212	4.75321	9.27666	1.65846e-18	1.26024e-17	8.77838	PM DET
ENSG00000091664	-0.498902	2.15576	-6.43792	2.81716e-10	1.1437e-09	-6.30852	LIV DET
ENSG00000091704	-0.217093	-5.2115	-1.72952	0.0844156	0.111891	-1.72562	Not DE
ENSG00000091732	-0.0464934	2.82537	-1.61486	0.106959	0.138921	-1.61201	Not DE
ENSG00000091831	0.598742	-1.98906	3.43167	0.000649139	0.00122375	3.41021	PM DET
ENSG00000091844	0.395163	3.29223	9.74396	1.10962e-20	9.78569e-20	9.32502	PM DET
ENSG00000091879	0.965174	2.04701	8.13669	3.95159e-15	2.35896e-14	7.85645	PM DET
ENSG00000091947	-0.398378	3.1446	-16.2805	2.20209e-46	1.42233e-44	-14.2996	LIV DET
ENSG00000091972	-0.0112729	5.04742	-0.429326	0.667868	0.710098	-0.429076	Not DE
ENSG00000091986	-0.0486977	2.85864	-0.52873	0.597272	0.644763	-0.528327	Not DE
ENSG00000092010	-0.193395	4.1072	-8.56142	2.37624e-16	1.54878e-15	-8.20139	LIV DET
ENSG00000092020	-0.173228	4.15904	-7.12616	4.4423e-12	2.09739e-11	-6.92234	LIV DET
ENSG00000092036	0.0594592	2.40373	1.67557	0.0945746	0.124143	1.67174	Not DE
ENSG00000092051	0.37424	5.2855	5.96844	4.49203e-09	1.60481e-08	5.86497	PM DET
ENSG00000092054	0.869639	0.785285	12.5035	5.09606e-31	9.43335e-30	11.5818	PM DET
ENSG00000092067	-0.708707	-5.43577	-5.11319	4.48959e-07	1.27279e-06	-5.04693	LIV DET
ENSG00000092068	0.00826252	3.51881	0.140311	0.88847	0.906726	0.14024	Not DE
ENSG00000092094	-0.429091	4.64362	-11.5331	4.95903e-27	6.98791e-26	-10.7664	LIV DET
ENSG00000092096	0.0754963	6.92338	3.24065	0.00127062	0.00229269	3.22253	PM DET
ENSG00000092098	-0.0388421	3.54099	-0.851022	0.395162	0.448558	-0.850294	Not DE
ENSG00000092108	-0.253764	5.35829	-13.1356	4.74533e-33	1.0335e-31	-11.976	LIV DET
ENSG00000092140	0.0476535	4.67956	1.86183	0.0632054	0.0857448	1.85774	Not DE
ENSG00000092148	0.0547944	7.84152	3.24457	0.00127913	0.00230666	3.22062	PM DET
ENSG00000092199	-0.0977851	7.94365	-3.87951	0.00012357	0.000258	-3.83893	LIV DET
ENSG00000092200	-0.678063	-2.47661	-5.36912	1.21445e-07	3.6594e-07	-5.29131	LIV DET
ENSG00000092201	-0.0263772	6.37026	-1.56174	0.119208	0.153323	-1.5581	Not DE
ENSG00000092203	0.074982	5.76163	3.59543	0.000355404	0.000698121	3.57116	PM DET
ENSG00000092208	-0.30674	2.49927	-11.6534	5.47431e-28	8.25921e-27	-10.9675	LIV DET
ENSG00000092295	0.118764	-0.28889	1.57155	0.116866	0.150555	1.56806	Not DE
ENSG00000092330	-0.10315	4.21834	-4.67022	3.85314e-06	9.78696e-06	-4.61915	LIV DET
ENSG00000092377	-0.512622	-4.54532	-4.49683	8.55081e-06	2.07708e-05	-4.45091	LIV DET
ENSG00000092421	0.352374	5.08063	5.76513	1.54913e-08	5.1762e-08	5.65603	PM DET
ENSG00000092439	0.00137631	6.21248	0.0594452	0.952627	0.960799	0.0594078	Not DE
ENSG00000092445	0.406721	6.82624	14.222	7.62253e-38	2.40745e-36	12.8593	PM DET
ENSG00000092470	0.348129	1.65206	8.11571	5.6194e-15	3.3106e-14	7.81221	PM DET
ENSG00000092529	-0.650107	5.79302	-9.38166	2.12796e-19	1.70571e-18	-9.00647	LIV DET
ENSG00000092531	0.00979469	4.32355	0.310678	0.756173	0.790361	0.310511	Not DE
ENSG00000092607	0.513217	-1.9054	3.51311	0.000482334	0.000927949	3.49038	PM DET
ENSG00000092621	-0.11212	5.41617	-3.19534	0.00153727	0.00273611	-3.16755	LIV DET
ENSG00000092758	-0.803025	3.47142	-12.9505	4.53971e-32	9.06708e-31	-11.7873	LIV DET
ENSG00000092820	-0.158662	6.07593	-3.94998	9.24876e-05	0.000196553	-3.9095	LIV DET
ENSG00000092841	-0.474745	7.30023	-17.9283	7.56058e-54	1.03439e-51	-15.4499	LIV DET
ENSG00000092847	0.397907	6.34819	20.2211	2.81153e-64	1.28218e-61	16.9277	PM DET
ENSG00000092850	0.149923	-0.672414	2.4483	0.0147021	0.0224061	2.43963	PM DET
ENSG00000092853	0.0141844	1.36318	0.26086	0.794333	0.824208	0.260688	Not DE
ENSG00000092871	0.787444	4.49479	11.0748	2.61196e-25	3.26213e-24	10.395	PM DET
ENSG00000092929	0.592711	0.910257	7.6188	2.32522e-13	1.2178e-12	7.32863	PM DET
ENSG00000092931	0.259102	4.13111	10.7706	8.49996e-24	9.51432e-23	10.0577	PM DET
ENSG00000092964	0.168584	10.1921	8.31846	1.15046e-15	7.1412e-15	8.00964	PM DET
ENSG00000092969	0.653544	4.50006	12.558	5.75171e-31	1.06014e-29	11.5714	PM DET
ENSG00000092978	-0.239613	4.61186	-11.5027	2.21165e-27	3.18814e-26	-10.8405	LIV DET
ENSG00000093000	0.0979313	5.27124	5.45297	7.7955e-08	2.40308e-07	5.3718	PM DET
ENSG00000093009	0.0925212	-3.86353	0.674375	0.500421	0.552233	0.673828	Not DE
ENSG00000093010	-0.0718113	4.08624	-2.22034	0.0269669	0.0392304	-2.212	LIV DET
ENSG00000093072	0.508874	2.56924	8.48401	4.33629e-16	2.76815e-15	8.12878	PM DET
ENSG00000093100	0.985367	2.05233	6.69319	5.77813e-11	2.49628e-10	6.54937	PM DET
ENSG00000093134	0.0568916	-4.48969	0.343811	0.731156	0.768135	0.343588	Not DE
ENSG00000093144	-0.178143	4.82798	-8.73232	6.65056e-17	4.50642e-16	-8.35308	LIV DET
ENSG00000093167	-0.179372	5.6539	-8.95175	1.46526e-17	1.0382e-16	-8.52986	LIV DET
ENSG00000093183	-0.0488127	5.50291	-2.55843	0.0108678	0.0169523	-2.54692	LIV DET
ENSG00000093217	-0.30779	1.94247	-7.3146	1.02125e-12	5.06487e-12	-7.12761	LIV DET
ENSG00000094631	-0.103241	5.6968	-3.62775	0.000319456	0.000631298	-3.59899	LIV DET
ENSG00000094755	-0.381054	-5.51173	-2.86311	0.00440022	0.00730797	-2.84795	LIV DET
ENSG00000094796	0.126676	-2.69316	0.763831	0.445327	0.498378	0.763229	Not DE
ENSG00000094804	0.151753	1.48872	2.34652	0.0194754	0.0290596	2.3363	PM DET
ENSG00000094841	-0.0712626	3.5974	-3.7148	0.000226017	0.000456264	-3.68801	LIV DET
ENSG00000094880	-0.144296	4.17884	-7.36381	7.22619e-13	3.62744e-12	-7.17509	LIV DET
ENSG00000094914	-0.0699848	3.23005	-2.44595	0.0148649	0.0226392	-2.43565	LIV DET
ENSG00000094916	0.442571	7.69025	15.7632	9.1885e-45	5.12157e-43	14.0375	PM DET
ENSG00000094963	-0.861957	1.53465	-7.5236	2.99765e-13	1.55509e-12	-7.2945	LIV DET
ENSG00000094975	-0.0518016	5.3436	-2.35732	0.0187936	0.0281301	-2.3496	LIV DET
ENSG00000095002	-0.0323553	5.25912	-2.03033	0.0429945	0.0601904	-2.02376	Not DE
ENSG00000095015	-0.204675	4.11769	-8.72807	5.83559e-17	3.97748e-16	-8.3685	LIV DET
ENSG00000095059	0.304502	3.84322	10.8192	3.29084e-24	3.80088e-23	10.1507	PM DET
ENSG00000095066	-0.067667	3.181	-1.60373	0.109598	0.142067	-1.6	Not DE
ENSG00000095139	0.242415	5.95417	10.4101	7.53324e-23	7.84578e-22	9.8405	PM DET
ENSG00000095203	0.263161	4.53888	7.10418	4.15299e-12	1.96542e-11	6.93187	PM DET
ENSG00000095209	-0.0401842	3.30414	-0.960799	0.337109	0.389521	-0.959893	Not DE
ENSG00000095261	-0.0441435	4.21384	-1.81539	0.0700565	0.0942784	-1.81154	Not DE
ENSG00000095303	0.162621	2.211	2.41307	0.0162491	0.0245894	2.40327	PM DET
ENSG00000095319	0.326114	4.40994	9.54172	1.40471e-19	1.13779e-18	9.05192	PM DET
ENSG00000095321	0.443112	3.26398	12.4223	2.10218e-30	3.73295e-29	11.4597	PM DET
ENSG00000095370	-0.0108727	1.40227	-0.220082	0.825895	0.852374	-0.219969	Not DE
ENSG00000095380	-0.120447	2.82231	-4.37696	1.54555e-05	3.63178e-05	-4.32209	LIV DET
ENSG00000095383	-0.0325069	2.20408	-0.574167	0.566152	0.61534	-0.573728	Not DE
ENSG00000095397	1.03352	2.49022	10.6002	2.14978e-23	2.32589e-22	9.96587	PM DET
ENSG00000095485	-0.153216	3.81608	-5.24562	2.42967e-07	7.09594e-07	-5.16304	LIV DET
ENSG00000095539	0.515698	1.37539	8.89412	1.02312e-17	7.33735e-17	8.57131	PM DET
ENSG00000095564	-0.0914199	6.37528	-3.65616	0.000287587	0.000572493	-3.62623	LIV DET
ENSG00000095574	0.615499	4.27599	14.5682	1.27744e-39	4.68326e-38	13.1717	PM DET
ENSG00000095585	0.446287	0.912116	4.73358	3.102e-06	7.97057e-06	4.66395	PM DET
ENSG00000095587	-0.00566306	2.63513	-0.134472	0.893082	0.910414	-0.134405	Not DE
ENSG00000095596	-0.274068	-0.359595	-2.26612	0.0238654	0.0350778	-2.25929	LIV DET
ENSG00000095627	0.126897	0.277969	1.16919	0.242956	0.291089	1.16763	Not DE
ENSG00000095637	0.52558	7.25441	16.5213	9.69853e-48	7.00038e-46	14.5153	PM DET
ENSG00000095713	0.0356903	3.36339	0.857464	0.391717	0.445118	0.856508	Not DE
ENSG00000095739	-0.24324	2.32574	-5.65497	2.90738e-08	9.40757e-08	-5.54692	LIV DET
ENSG00000095752	-0.052865	-3.00999	-0.270843	0.786623	0.81748	-0.270699	Not DE
ENSG00000095777	-0.268701	-2.48995	-1.9902	0.0471845	0.0655834	-1.98464	Not DE
ENSG00000095787	0.242216	7.06329	11.2684	6.87682e-26	8.97206e-25	10.5215	PM DET
ENSG00000095794	0.0167787	3.49279	0.463387	0.643413	0.687268	0.462931	Not DE
ENSG00000095906	-0.281782	2.17389	-6.3976	4.67404e-10	1.85846e-09	-6.22968	LIV DET
ENSG00000095917	-0.116073	-4.98197	-0.720485	0.471623	0.524376	-0.719841	Not DE
ENSG00000095932	-0.353906	-0.860493	-3.25345	0.00123181	0.00222908	-3.23141	LIV DET
ENSG00000095951	0.162509	5.54311	5.72333	1.7937e-08	5.94194e-08	5.63081	PM DET
ENSG00000095970	-0.683987	2.42465	-10.0718	2.14762e-21	2.00438e-20	-9.49761	LIV DET
ENSG00000096060	1.32274	4.42532	15.9517	1.28654e-45	7.87064e-44	14.1762	PM DET
ENSG00000096063	0.177788	4.79042	6.55909	1.97406e-10	8.13933e-10	6.36335	PM DET
ENSG00000096070	0.647181	4.69851	17.6681	1.76943e-52	2.0723e-50	15.2453	PM DET
ENSG00000096080	-0.278122	3.46347	-10.7814	6.70689e-24	7.55787e-23	-10.081	LIV DET
ENSG00000096088	-0.329805	-4.73467	-2.26508	0.024007	0.0352688	-2.25702	LIV DET
ENSG00000096092	-0.18316	4.58822	-6.8942	1.60709e-11	7.24888e-11	-6.73788	LIV DET
ENSG00000096093	0.0926079	4.13143	3.93523	9.75801e-05	0.000206806	3.89653	PM DET
ENSG00000096384	0.450415	8.89122	12.9019	3.67412e-32	7.4021e-31	11.8051	PM DET
ENSG00000096401	-0.0791878	5.65564	-4.76808	2.44097e-06	6.35175e-06	-4.713	LIV DET
ENSG00000096433	0.35068	1.54447	4.86876	1.62489e-06	4.32504e-06	4.79523	PM DET
ENSG00000096654	0.0179587	4.33925	0.516528	0.605742	0.652619	0.516161	Not DE
ENSG00000096696	0.251552	1.9068	1.51961	0.129287	0.165051	1.51692	Not DE
ENSG00000096717	0.119483	4.48715	5.5934	4.21787e-08	1.33635e-07	5.48148	PM DET
ENSG00000096746	0.35982	5.6548	10.3349	2.08597e-22	2.1069e-21	9.73751	PM DET
ENSG00000096872	-0.0270624	3.88167	-0.730353	0.465614	0.518595	-0.729634	Not DE
ENSG00000096968	0.0804612	5.14957	3.48433	0.000548872	0.00104752	3.4557	PM DET
ENSG00000096996	-0.254752	-0.555665	-4.16747	3.61896e-05	8.08785e-05	-4.13055	LIV DET
ENSG00000097007	0.504272	4.43328	13.9508	5.91258e-37	1.75506e-35	12.7	PM DET
ENSG00000097021	-0.0569116	4.38038	-1.35074	0.177517	0.219744	-1.34844	Not DE
ENSG00000097033	0.0127859	5.95547	0.681398	0.49593	0.5479	0.680908	Not DE
ENSG00000097046	-0.165324	3.03651	-4.42644	1.24463e-05	2.9598e-05	-4.36962	LIV DET
ENSG00000097096	0.202968	2.465	6.29052	6.83387e-10	2.67307e-09	6.16989	PM DET
ENSG00000099139	0.208481	3.07731	4.49782	9.05129e-06	2.19299e-05	4.43868	PM DET
ENSG00000099194	-0.00462806	8.7061	-0.0766948	0.938903	0.949279	-0.076649	Not DE
ENSG00000099203	-0.258357	2.08981	-7.48049	4.54863e-13	2.32089e-12	-7.23815	LIV DET
ENSG00000099204	0.27684	7.35174	11.541	7.75702e-27	1.07892e-25	10.7251	PM DET
ENSG00000099219	0.0624284	5.78666	2.22984	0.0262728	0.0383169	2.22216	PM DET
ENSG00000099246	-0.134189	6.61298	-7.89041	1.86806e-14	1.05908e-13	-7.6594	LIV DET
ENSG00000099250	-0.0732981	4.38725	-1.7394	0.0827446	0.109943	-1.73498	Not DE
ENSG00000099251	-0.338399	1.42532	-5.64392	3.061e-08	9.87704e-08	-5.53791	LIV DET
ENSG00000099256	-0.361815	4.07484	-12.709	2.47485e-32	5.03315e-31	-11.8383	LIV DET
ENSG00000099260	-0.4012	1.84727	-6.46319	2.81192e-10	1.14188e-09	-6.30881	LIV DET
ENSG00000099282	-0.506778	3.63131	-8.67718	5.49285e-17	3.75236e-16	-8.37563	LIV DET
ENSG00000099284	-0.16267	2.33191	-4.40309	1.36567e-05	3.22851e-05	-4.34931	LIV DET
ENSG00000099290	0.269215	5.43761	11.7568	1.40439e-27	2.05997e-26	10.882	PM DET
ENSG00000099308	0.436943	6.89475	10.7985	4.22877e-24	4.83226e-23	10.1262	PM DET
ENSG00000099326	0.0281376	2.01722	0.690763	0.490096	0.542511	0.690156	Not DE
ENSG00000099330	0.716766	0.67833	9.05766	4.16895e-18	3.07703e-17	8.67408	PM DET
ENSG00000099331	0.327034	5.54413	6.56268	1.64758e-10	6.84383e-10	6.39104	PM DET
ENSG00000099337	0.0313839	0.17135	0.244711	0.806783	0.835542	0.244578	Not DE
ENSG00000099338	-0.160195	-0.11112	-1.61757	0.10639	0.138265	-1.61464	Not DE
ENSG00000099341	0.0281771	5.0563	1.33851	0.181521	0.224175	1.33609	Not DE
ENSG00000099364	-0.12365	3.9691	-2.9077	0.0038586	0.00646695	-2.8895	LIV DET
ENSG00000099365	-0.0728068	6.11702	-1.29313	0.196559	0.240869	-1.29142	Not DE
[truncated: 28,100 more rows]

## Sheet: Protein LIV-PM DE Signature
refseq	gene	logFC	AveExpr	t	P.Value	adj.P.Val	z.std	DE status
NP_000054	NA	-0.132734	0.638012	-2.79202	0.00550148	0.0107532	-2.7761	LIV DEP
NP_000067	NA	-0.247974	0.639463	-4.46645	1.06226e-05	3.52529e-05	-4.4041	LIV DEP
NP_000482	NA	0.307326	0.732404	6.0728	3.22267e-09	2.00324e-08	5.91983	PM DEP
NP_000584	NA	-0.00393206	0.880618	-0.141298	0.887693	0.912047	-0.141224	Not DE
NP_000810	NA	-0.0685378	0.781607	-2.24835	0.0250013	0.041976	-2.24138	LIV DEP
NP_000928	NA	-0.0116369	0.837601	-0.51784	0.604859	0.670381	-0.517426	Not DE
NP_000963	NA	-0.725512	0.595146	-14.5699	5.33854e-39	4.69133e-37	-13.0633	LIV DEP
NP_001002029	NA	0.0239287	0.857265	0.456409	0.64838	0.708579	0.456014	Not DE
NP_001002236	NA	0.0296579	0.766978	0.469456	0.639117	0.700724	0.468934	Not DE
NP_001004	NA	-0.922921	0.743423	-22.028	4.11537e-71	1.46667e-68	-17.8303	LIV DEP
NP_001005367	NA	-0.177236	1.06556	-5.70284	2.579e-08	1.36956e-07	-5.56785	LIV DEP
NP_001005741	NA	-0.0233306	0.742703	-0.964536	0.335385	0.408796	-0.963324	Not DE
NP_001006666	NA	-0.0161245	0.906174	-0.470192	0.638487	0.700272	-0.469816	Not DE
NP_001008701	NA	0.0265998	0.788879	0.901855	0.36758	0.441992	0.901015	Not DE
NP_001010972	NA	-0.0713902	0.959285	-3.1518	0.0017572	0.00383024	-3.12847	LIV DEP
NP_001012	NA	-0.594471	0.805845	-15.296	9.54969e-42	9.88085e-40	-13.5363	LIV DEP
NP_001014840	NA	0.156888	1.15049	4.66944	4.15207e-06	1.49302e-05	4.60362	PM DEP
NP_001017915	NA	-0.0436217	0.859006	-1.54886	0.122067	0.170416	-1.54615	Not DE
NP_001019	NA	-0.679493	0.807038	-19.2253	8.3336e-59	1.782e-56	-16.1691	LIV DEP
NP_001020262	NA	-0.0508097	0.786641	-2.562	0.0107712	0.01981	-2.55004	LIV DEP
NP_001020366	NA	0.164947	0.403819	1.93933	0.0532442	0.0817524	1.93294	Not DE
NP_001073861	NA	-0.0835914	0.651846	-2.59874	0.00964082	0.0179004	-2.58845	LIV DEP
NP_001107565	NA	-0.000753649	0.861962	-0.0223227	0.982202	0.985169	-0.022308	Not DE
NP_001121631	NA	0.0610224	0.782563	3.10408	0.0020417	0.00439808	3.0841	PM DEP
NP_001123538	NA	0.197586	0.867832	4.87758	1.62062e-06	6.27417e-06	4.79576	PM DEP
NP_001129120	NA	0.112603	0.809148	4.8569	1.61053e-06	6.24263e-06	4.79701	PM DEP
NP_001129522	NA	-0.188419	0.723421	-4.62253	5.25342e-06	1.84763e-05	-4.5544	LIV DEP
NP_001129580	NA	-0.362244	0.722492	-7.51587	4.20489e-13	4.68305e-12	-7.2488	LIV DEP
NP_001129676	NA	0.097222	0.935452	3.72881	0.00022196	0.000578339	3.69262	PM DEP
NP_001129970	NA	-0.0774908	0.698461	-2.06102	0.0399729	0.0636135	-2.05403	Not DE
NP_001137232	NA	-0.00447071	0.894897	-0.206265	0.836687	0.87104	-0.206132	Not DE
NP_001138229	NA	0.134288	0.976393	4.2022	3.14601e-05	9.60575e-05	4.16263	PM DEP
NP_001138500	NA	0.419806	0.732054	10.9684	3.6679e-25	1.4987e-23	10.3626	PM DEP
NP_001139748	NA	0.0445828	0.984965	1.39998	0.162158	0.218312	1.39785	Not DE
NP_001154	NA	0.06076	0.885214	2.67059	0.00788628	0.0149015	2.6569	PM DEP
NP_001154848	NA	0.135895	0.714448	4.56215	6.41905e-06	2.22105e-05	4.51209	PM DEP
NP_001156956	NA	0.0673751	0.845921	3.76731	0.000185258	0.000488637	3.73831	PM DEP
NP_001157281	NA	-0.0640772	0.874724	-2.96413	0.00321494	0.00661233	-2.9464	LIV DEP
NP_001158886	NA	0.0646523	0.900152	4.40156	1.37933e-05	4.47567e-05	4.34713	PM DEP
NP_001159864	NA	-0.111296	0.825507	-3.41654	0.000699754	0.00165982	-3.38968	LIV DEP
NP_001161206	NA	0.0492472	0.803498	1.67359	0.0950468	0.137028	1.66936	Not DE
NP_001164185	NA	-0.0250386	0.81547	-1.08884	0.276763	0.346833	-1.08762	Not DE
NP_001164209	NA	-0.0209519	0.754256	-0.929079	0.353447	0.427804	-0.927925	Not DE
NP_001165948	NA	0.00822294	0.763106	0.269382	0.78775	0.830199	0.269233	Not DE
NP_001182665	NA	0.0770259	0.94453	2.47024	0.0139312	0.0250402	2.45903	PM DEP
NP_001186346	NA	-0.0783188	0.873351	-2.95366	0.00333799	0.00685003	-2.93477	LIV DEP
NP_001186752	NA	0.025491	0.943574	1.38625	0.166433	0.223221	1.38376	Not DE
NP_001186913	NA	0.0324096	0.919309	1.38931	0.165375	0.222034	1.38722	Not DE
NP_001188390	NA	0.014647	0.804752	0.622264	0.53415	0.605509	0.621683	Not DE
NP_001188408	NA	-0.084991	0.907476	-3.94584	9.41725e-05	0.000261862	-3.90514	LIV DEP
NP_001190180	NA	0.107136	0.956282	5.12378	4.68051e-07	2.01378e-06	5.03897	PM DEP
NP_001190181	NA	0.0114715	0.874617	0.258638	0.796048	0.837292	0.258465	Not DE
NP_001229766	NA	0.0171168	0.797489	0.511368	0.609325	0.674633	0.511037	Not DE
NP_001245241	NA	0.119254	0.899664	4.50035	8.87119e-06	2.99677e-05	4.443	PM DEP
NP_001248763	NA	-0.00742042	0.784473	-0.235297	0.814099	0.852366	-0.235141	Not DE
NP_001252525	NA	0.00290634	0.954953	0.141666	0.887402	0.912041	0.141592	Not DE
NP_001257330	NA	0.111089	0.871259	3.17513	0.00161169	0.00353229	3.15378	PM DEP
NP_001257856	NA	-0.0306701	0.803635	-0.923078	0.356523	0.430634	-0.92201	Not DE
NP_001266	NA	0.126022	0.81341	4.18904	3.62496e-05	0.000109072	4.13017	PM DEP
NP_001267487	NA	0.147022	0.951297	7.16093	4.39252e-12	4.11358e-11	6.92394	PM DEP
NP_001268231	NA	0.0230699	0.764317	0.639969	0.522585	0.594289	0.639366	Not DE
NP_001269951	NA	0.025866	0.957554	1.02926	0.30387	0.375376	1.02817	Not DE
NP_001273196	NA	-0.123454	0.9395	-7.13315	4.71449e-12	4.40225e-11	-6.91392	LIV DEP
NP_001273309	NA	-0.0783818	0.676494	-3.49127	0.000535677	0.00130067	-3.46225	LIV DEP
NP_001273942	NA	-0.413419	0.759344	-7.59526	1.58839e-13	1.86621e-12	-7.37954	LIV DEP
NP_001274730	NA	-0.0957706	0.86543	-5.56215	4.98799e-08	2.50375e-07	-5.45174	LIV DEP
NP_001275727	NA	-0.235984	0.839492	-10.0706	8.5937e-22	2.65041e-20	-9.59255	LIV DEP
NP_001279	NA	0.0239585	0.807773	0.474465	0.63543	0.698113	0.474098	Not DE
NP_001284495	NA	0.079731	0.844812	2.33657	0.019867	0.0342231	2.32885	PM DEP
NP_001288268	NA	-0.470776	0.678914	-17.4382	7.23212e-51	1.10462e-48	-15.001	LIV DEP
NP_001288784	NA	-0.0680157	0.95894	-2.78825	0.00555703	0.0108552	-2.77283	LIV DEP
NP_001289194	NA	0.565196	0.475583	7.29515	1.88996e-12	1.90331e-11	7.04237	PM DEP
NP_001291300	NA	0.316328	0.783805	12.0928	1.01104e-28	5.31626e-27	11.1193	PM DEP
NP_001291646	NA	-0.00756714	0.930043	-0.330491	0.741171	0.790065	-0.330303	Not DE
NP_001292553	NA	-0.0139592	1.06719	-0.636218	0.525005	0.596195	-0.63565	Not DE
NP_001295197	NA	0.217484	0.860078	7.56756	3.26673e-13	3.68296e-12	7.28292	PM DEP
NP_001303597	NA	-0.106259	0.853227	-3.77486	0.000185324	0.000488637	-3.73822	LIV DEP
NP_001304160	NA	-0.058711	0.777179	-2.08339	0.0378547	0.0605429	-2.07643	Not DE
NP_001304264	NA	0.0425133	0.708282	1.34008	0.181049	0.240462	1.33753	Not DE
NP_001304712	NA	-0.0246665	0.939227	-1.06391	0.288022	0.358213	-1.06247	Not DE
NP_001304889	NA	-0.198723	0.751892	-6.37952	4.92531e-10	3.50676e-09	-6.22147	LIV DEP
NP_001305116	NA	-0.0260254	0.929482	-1.74326	0.0820724	0.120259	-1.73879	Not DE
NP_001305132	NA	0.121058	0.82157	4.33988	1.73523e-05	5.54356e-05	4.29649	PM DEP
NP_001305178	NA	0.125841	0.91414	4.29302	2.23564e-05	7.00275e-05	4.23996	PM DEP
NP_001305699	NA	-0.258909	0.6515	-8.72017	7.01906e-17	1.26127e-15	-8.34671	LIV DEP
NP_001305855	NA	-0.0890915	0.895337	-2.04483	0.0415592	0.0658277	-2.03791	Not DE
NP_001306086	NA	-0.003855	0.979633	-0.14725	0.882996	0.908421	-0.147173	Not DE
NP_001307256	NA	-0.343052	0.892038	-8.14093	6.48763e-15	9.0278e-14	-7.79409	LIV DEP
NP_001307269	NA	-0.0974105	0.757833	-4.04605	6.28457e-05	0.000181112	-4.00186	LIV DEP
NP_001307438	NA	0.120477	1.0181	4.83778	1.93702e-06	7.38323e-06	4.75989	PM DEP
NP_001307570	NA	-0.152538	0.631663	-1.87796	0.060985	0.0920082	-1.8736	Not DE
NP_001307863	NA	0.146756	0.763342	6.81702	2.76457e-11	2.35209e-10	6.6586	PM DEP
NP_001308018	NA	0.0706716	0.919428	4.47813	9.96341e-06	3.33239e-05	4.41797	PM DEP
NP_001308031	NA	-0.0119587	0.990689	-0.472487	0.636835	0.699298	-0.472128	Not DE
NP_001308294	NA	0.16351	0.817386	5.60775	4.09861e-08	2.10509e-07	5.48655	PM DEP
NP_001308962	NA	0.0908695	0.948067	2.81905	0.00506667	0.010007	2.80276	PM DEP
NP_001310442	NA	0.19829	0.882585	7.75516	7.37804e-14	9.13709e-13	7.48096	PM DEP
NP_001311	NA	0.080287	0.785677	3.70308	0.000242436	0.000628882	3.67012	PM DEP
NP_001311048	NA	0.174336	1.00739	9.67354	5.96851e-20	1.55012e-18	9.1449	PM DEP
NP_001316044	NA	-0.0544829	0.945102	-2.38707	0.0174383	0.0304848	-2.37733	LIV DEP
NP_001316422	NA	0.0413522	0.915357	2.09328	0.036842	0.0591001	2.08751	Not DE
NP_001317627	NA	-0.0434143	0.851982	-2.08003	0.0381574	0.0609663	-2.07316	Not DE
NP_001318114	NA	-0.0398414	0.924073	-1.19782	0.231718	0.298249	-1.19594	Not DE
NP_001333739	NA	0.0720666	0.684907	2.00211	0.0458277	0.0715639	1.99698	Not DE
NP_001334819	NA	0.00654417	0.894873	0.254835	0.798983	0.839829	0.254663	Not DE
NP_001335116	NA	-0.131046	0.864285	-4.61755	5.21892e-06	1.83751e-05	-4.55579	LIV DEP
NP_001336206	NA	-0.0212012	0.988237	-0.622767	0.533782	0.605305	-0.622244	Not DE
NP_001336678	NA	0.0452167	0.875633	1.9243	0.0549003	0.0839337	1.91966	Not DE
NP_001337041	NA	-0.102882	0.873164	-6.49083	2.69544e-10	2.0013e-09	-6.31535	LIV DEP
NP_001337261	NA	-0.0175673	0.803217	-0.835794	0.403763	0.478768	-0.83492	Not DE
NP_001337551	NA	0.179057	0.752512	4.93779	1.08816e-06	4.37927e-06	4.87499	PM DEP
NP_001338285	NA	-0.0613591	0.825048	-3.79488	0.000170989	0.000455143	-3.75842	LIV DEP
NP_001339615	NA	0.0534027	0.862372	1.62158	0.105696	0.150429	1.61784	Not DE
NP_001340027	NA	0.0726997	0.939695	4.06765	5.7401e-05	0.000166393	4.02325	PM DEP
NP_001340247	NA	-0.46725	0.811726	-14.3619	3.06193e-39	2.76652e-37	-13.1055	LIV DEP
NP_001340720	NA	-0.0310484	0.92124	-1.2783	0.201755	0.264135	-1.27657	Not DE
NP_001341275	NA	0.114024	0.791514	2.72369	0.00679734	0.0130185	2.70661	PM DEP
NP_001341685	NA	0.023548	1.00033	1.61634	0.106669	0.151591	1.61335	Not DE
NP_001349806	NA	-0.0728381	0.775863	-3.3841	0.000784189	0.00183898	-3.35832	LIV DEP
NP_001349825	NA	0.0935035	0.81805	4.70653	3.48581e-06	1.27126e-05	4.6399	PM DEP
NP_001349898	NA	-0.176201	0.855184	-8.7776	5.37893e-17	9.97278e-16	-8.3781	LIV DEP
NP_001350539	NA	-0.368423	0.720336	-5.78672	1.63704e-08	8.96748e-08	-5.64655	LIV DEP
NP_001350671	NA	0.0504871	0.918234	2.35933	0.018785	0.0325614	2.34977	PM DEP
NP_001350922	NA	0.0925683	0.904542	5.38426	1.13453e-07	5.37124e-07	5.30374	PM DEP
NP_001351785	NA	-0.00462419	0.67812	-0.16611	0.86814	0.896509	-0.166022	Not DE
NP_001351860	NA	-0.0488565	0.876016	-2.4395	0.0151394	0.0269625	-2.42903	LIV DEP
NP_001351969	NA	-0.0953369	0.885001	-3.21798	0.00140704	0.00313082	-3.1932	LIV DEP
NP_001351974	NA	0.00215743	0.862483	0.125231	0.900407	0.921818	0.125148	Not DE
NP_001352205	NA	-0.00276259	0.671886	-0.0529301	0.957817	0.9661	-0.0528936	Not DE
NP_001352527	NA	0.117445	0.939415	4.3225	1.92784e-05	6.1072e-05	4.27309	PM DEP
NP_001353453	NA	0.105322	0.860227	3.34316	0.000892235	0.00207177	3.32247	PM DEP
NP_001353865	NA	-0.0787887	0.812145	-3.86957	0.000127952	0.000348244	-3.83037	LIV DEP
NP_001354580	NA	-0.0301499	0.73741	-1.19524	0.232575	0.299231	-1.19375	Not DE
NP_001356315	NA	-0.093976	0.893663	-5.79996	1.34449e-08	7.4934e-08	-5.68031	LIV DEP
NP_001356844	NA	0.0320256	0.884894	1.89011	0.0593378	0.0898825	1.88568	Not DE
NP_001357003	NA	0.0832745	0.948115	3.1932	0.00151729	0.00335258	3.17136	PM DEP
NP_001358366	NA	-0.0156753	0.794959	-0.725335	0.468596	0.543097	-0.724766	Not DE
NP_001358953	NA	0.0410425	0.717901	1.54626	0.122862	0.171452	1.54287	Not DE
NP_001361773	NA	-0.112056	0.954397	-3.24232	0.00126706	0.002848	-3.22334	LIV DEP
NP_001362417	NA	-0.0637709	0.885256	-2.53908	0.0114253	0.0209051	-2.52942	LIV DEP
NP_001362773	NA	0.000231919	0.877749	0.00792561	0.99368	0.994611	0.00792057	Not DE
NP_001363474	NA	0.271213	0.929525	10.0343	3.84187e-21	1.13319e-19	9.43684	PM DEP
NP_001363673	NA	-0.0726005	0.964274	-3.07354	0.00226025	0.00481871	-3.05372	LIV DEP
NP_001364197	NA	-0.136098	0.422476	-2.82516	0.00495871	0.00982096	-2.8097	LIV DEP
NP_001364445	NA	0.0429632	0.872535	2.42803	0.0156328	0.0277181	2.41738	PM DEP
NP_001364467	NA	0.00784768	0.829217	0.405252	0.685515	0.741331	0.40495	Not DE
NP_001364935	NA	-0.0598793	0.927866	-3.69512	0.000250216	0.000648017	-3.66204	LIV DEP
NP_001365050	NA	-0.255684	0.648145	-8.1731	2.62846e-15	3.80622e-14	-7.90739	LIV DEP
NP_001365148	NA	0.0679577	0.843498	4.38887	1.44781e-05	4.68368e-05	4.33648	PM DEP
NP_001365188	NA	0.0111259	0.719672	0.451894	0.651547	0.711434	0.451614	Not DE
NP_001365396	NA	0.0388898	0.854465	2.07912	0.0382429	0.0610877	2.07224	Not DE
NP_001369164	NA	0.0470891	0.7717	1.97493	0.0489921	0.0758958	1.96866	Not DE
NP_001369278	NA	0.0395695	0.899834	2.6166	0.00915765	0.0170576	2.60611	PM DEP
NP_001369571	NA	0.105782	0.770493	1.79025	0.0740367	0.109712	1.78639	Not DE
NP_001369586	NA	0.0200839	0.863324	1.23158	0.218877	0.283885	1.22952	Not DE
NP_001372159	NA	-0.054106	0.924932	-2.71751	0.00681235	0.0130374	-2.70588	LIV DEP
NP_001372252	NA	0.211536	0.884599	10.4075	1.99971e-22	6.48411e-21	9.7418	PM DEP
NP_001372580	NA	-0.0640136	0.937833	-3.70055	0.000245979	0.000637299	-3.66641	LIV DEP
NP_001373231	NA	-0.440784	0.776343	-7.49863	5.44856e-13	5.93421e-12	-7.21362	LIV DEP
NP_001373600	NA	-0.000844694	0.793015	-0.0479316	0.961794	0.969045	-0.0479025	Not DE
NP_001373699	NA	0.235095	0.868026	8.38245	1.15953e-15	1.77105e-14	8.00867	PM DEP
NP_001374071	NA	0.0938076	0.764193	3.98703	7.99074e-05	0.000225818	3.94468	PM DEP
NP_001374107	NA	-0.125534	0.936266	-6.26322	8.30764e-10	5.71221e-09	-6.13894	LIV DEP
NP_001374269	NA	-0.0469437	0.840884	-2.09056	0.0372396	0.0596336	-2.08313	Not DE
NP_001374479	NA	-0.0518694	0.859749	-3.46412	0.000579028	0.00139432	-3.44125	LIV DEP
NP_001374485	NA	0.0531566	0.764304	1.41963	0.156357	0.211387	1.41743	Not DE
NP_001375224	NA	0.0351537	0.827192	1.98394	0.0478242	0.0743379	1.97893	Not DE
NP_001375263	NA	-0.572137	0.770129	-13.3605	6.71769e-35	4.63376e-33	-12.3241	LIV DEP
NP_001376567	NA	0.0709907	0.86377	3.35295	0.000877464	0.00204021	3.32713	PM DEP
NP_001378870	NA	-0.313573	0.810795	-6.33435	5.43572e-10	3.8361e-09	-6.20598	LIV DEP
NP_001378939	NA	0.0868448	0.917069	3.96478	8.45057e-05	0.000237296	3.93125	PM DEP
NP_001378948	NA	0.167862	0.651352	3.42525	0.000699893	0.00165982	3.38962	PM DEP
NP_001381647	NA	-0.0140815	0.723438	-0.622973	0.533594	0.605305	-0.622529	Not DE
NP_001381688	NA	0.0610142	0.964255	3.48312	0.000552727	0.00133852	3.45381	PM DEP
NP_001381939	NA	0.056918	0.811291	2.15894	0.0313435	0.0513625	2.15268	Not DE
NP_001382246	NA	0.0428898	0.87732	1.97065	0.0494558	0.0764848	1.96464	Not DE
NP_001382389	NA	0.109219	0.799342	3.26877	0.00115671	0.00261647	3.24934	PM DEP
NP_001382391	NA	-0.104916	0.911108	-5.13378	4.11496e-07	1.78603e-06	-5.06356	LIV DEP
NP_001382820	NA	-0.0249228	0.909124	-2.0933	0.0368399	0.0591001	-2.08753	Not DE
NP_001382855	NA	0.140761	0.947767	7.89762	1.90984e-14	2.52611e-13	7.65656	PM DEP
NP_001382929	NA	-0.165647	0.807342	-5.15718	3.98739e-07	1.73889e-06	-5.06956	LIV DEP
NP_001382969	NA	0.0371881	0.78483	1.336	0.182385	0.242136	1.33345	Not DE
NP_001382981	NA	-0.0786818	0.7535	-2.20517	0.028022	0.0464619	-2.19698	LIV DEP
NP_001384335	NA	-0.0130366	0.868495	-0.438804	0.660998	0.719396	-0.438535	Not DE
NP_001384414	NA	0.0122009	0.788615	0.42494	0.67111	0.728826	0.424625	Not DE
NP_001389	NA	0.0764106	0.978016	3.9989	7.61979e-05	0.00021623	3.95605	PM DEP
NP_001427	NA	0.0745234	0.926505	3.12679	0.00189851	0.00411455	3.10567	PM DEP
NP_001614	NA	0.14665	0.831669	3.49383	0.000519679	0.00126614	3.4704	PM DEP
NP_001701	NA	-0.188713	0.860273	-3.66913	0.000281242	0.00071994	-3.63199	LIV DEP
NP_001731	NA	0.304314	0.899826	9.78424	4.37657e-20	1.15538e-18	9.17837	PM DEP
NP_001899	NA	0.15212	0.822381	6.17317	1.82993e-09	1.18099e-08	6.01223	PM DEP
NP_001950	NA	0.028314	0.86703	1.22672	0.220633	0.285874	1.22485	Not DE
NP_002107	NA	-0.0621297	0.8851	-1.47486	0.14113	0.193327	-1.47159	Not DE
NP_002406	NA	0.0644127	1.03306	1.92934	0.0543773	0.0832928	1.92382	Not DE
NP_002465	NA	0.40536	0.437735	4.79861	2.38894e-06	8.97775e-06	4.71739	PM DEP
NP_002481	NA	0.100765	0.703261	3.07599	0.00221629	0.00473601	3.0596	PM DEP
NP_002573	NA	-0.061821	0.675713	-2.58928	0.00990611	0.0183346	-2.57909	LIV DEP
NP_002721	NA	0.199125	0.872893	8.27529	2.08584e-15	3.05495e-14	7.93613	PM DEP
NP_002786	NA	0.200827	0.985899	7.4979	4.45157e-13	4.94062e-12	7.24107	PM DEP
NP_002791	NA	0.0723991	0.684622	1.89036	0.0594467	0.0900262	1.88487	Not DE
NP_002809	NA	0.183972	0.940489	7.40573	9.04614e-13	9.43857e-12	7.14429	PM DEP
NP_002829	NA	0.181761	0.755792	4.90816	1.38127e-06	5.40294e-06	4.82769	PM DEP
NP_002845	NA	-0.340632	0.590463	-6.87506	2.65242e-11	2.27174e-10	-6.66468	LIV DEP
NP_002922	NA	0.0171453	0.965392	0.616869	0.53761	0.608141	0.616431	Not DE
NP_003042	NA	-0.0363188	0.55878	-1.16379	0.245221	0.312929	-1.16204	Not DE
NP_003163	NA	-0.00796737	0.778976	-0.259046	0.795734	0.8371	-0.258872	Not DE
NP_003603	NA	-0.176581	0.863379	-7.48485	3.38951e-13	3.81469e-12	-7.27794	LIV DEP
NP_003738	NA	-0.081904	0.857939	-4.11734	4.64288e-05	0.000137191	-4.07291	LIV DEP
NP_003881	NA	0.347593	0.597282	5.74892	1.98472e-08	1.07352e-07	5.61333	PM DEP
NP_003891	NA	0.00348315	0.885902	0.159474	0.873378	0.900325	0.159369	Not DE
NP_004542	NA	-0.0026536	0.691224	-0.0744779	0.940668	0.952283	-0.0744307	Not DE
NP_004554	NA	0.0436365	0.859009	1.64456	0.100877	0.144286	1.64062	Not DE
NP_004658	NA	0.0181929	0.820114	0.733867	0.463447	0.538018	0.733182	Not DE
NP_004706	NA	-0.124754	0.723234	-3.41246	0.000707244	0.00167539	-3.38676	LIV DEP
NP_004738	NA	-0.0989322	0.797259	-4.41897	1.27585e-05	4.17155e-05	-4.36421	LIV DEP
NP_004752	NA	0.0290721	0.896932	1.53433	0.125757	0.174844	1.53105	Not DE
NP_005138	NA	0.0815375	0.782455	3.96614	8.40386e-05	0.000236347	3.93258	PM DEP
NP_005222	NA	-0.193195	0.900276	-12.646	1.33964e-30	7.53844e-29	-11.4987	LIV DEP
NP_005334	NA	0.0186543	0.918669	0.817536	0.414023	0.488946	0.816835	Not DE
NP_005336	NA	0.202861	1.06876	9.25875	6.63382e-19	1.48797e-17	8.88087	PM DEP
NP_005505	NA	-0.109198	0.684531	-2.36027	0.0187856	0.0325614	-2.34976	LIV DEP
NP_005518	NA	-0.00839055	0.846891	-0.328288	0.742867	0.79161	-0.328059	Not DE
NP_005536	NA	-0.059586	0.787522	-1.85921	0.0637958	0.095731	-1.8536	Not DE
NP_005689	NA	0.0229708	0.881015	0.85647	0.392243	0.466922	0.855556	Not DE
NP_005794	NA	0.314909	0.834273	13.0127	9.86674e-32	5.86066e-30	11.7217	PM DEP
NP_005817	NA	0.0876582	0.97574	7.13134	3.62399e-12	3.43396e-11	6.95112	PM DEP
NP_005984	NA	-0.0553034	0.853986	-3.52751	0.000476231	0.00117006	-3.49378	LIV DEP
NP_006147	NA	0.135446	1.06609	3.75114	0.000201874	0.000530313	3.71666	PM DEP
NP_006169	NA	0.0717785	0.890219	3.90701	0.000110492	0.000302909	3.86632	PM DEP
NP_006286	NA	0.0104525	0.891397	0.906704	0.365116	0.439606	0.90566	Not DE
NP_006396	NA	-0.073522	1.00911	-3.95292	9.17758e-05	0.000255863	-3.91137	LIV DEP
NP_006436	NA	0.0608745	0.817727	4.31639	1.92285e-05	6.09442e-05	4.27367	PM DEP
NP_006494	NA	-0.132125	0.833033	-8.38813	5.40068e-16	8.61825e-15	-8.10213	LIV DEP
NP_006741	NA	-0.00193965	0.890273	-0.100996	0.919595	0.935936	-0.100944	Not DE
NP_006752	NA	0.10892	0.992421	8.74444	6.61447e-17	1.19864e-15	8.35372	PM DEP
NP_006763	NA	0.066764	0.761287	1.79904	0.0728369	0.108159	1.79385	Not DE
NP_008860	NA	-0.108956	0.82643	-5.54716	5.39229e-08	2.69615e-07	-5.43786	LIV DEP
NP_031394	NA	-0.0360352	0.809617	-1.22402	0.221536	0.286754	-1.22245	Not DE
NP_036256	NA	0.0489262	1.02508	1.48869	0.137381	0.188998	1.48562	Not DE
NP_036369	NA	-0.340387	0.733846	-4.96753	9.40785e-07	3.83183e-06	-4.90364	LIV DEP
NP_036437	NA	0.177459	0.930332	8.69981	1.0697e-16	1.86471e-15	8.29678	PM DEP
NP_036463	NA	-0.0439799	0.914987	-2.56	0.0108433	0.0199368	-2.54771	LIV DEP
NP_037366	NA	0.00729848	0.908472	0.4147	0.678589	0.735578	0.414389	Not DE
NP_037518	NA	0.164129	0.936918	5.47759	8.1949e-08	3.96757e-07	5.36278	PM DEP
NP_037531	NA	0.0287018	0.673758	0.789496	0.430321	0.505588	0.788642	Not DE
NP_054765	NA	-0.132164	0.838016	-5.22815	2.81136e-07	1.26206e-06	-5.13567	LIV DEP
NP_054779	NA	0.166395	0.926266	8.37708	8.66785e-16	1.34962e-14	8.04439	PM DEP
NP_054860	NA	0.00104061	0.967612	0.0519284	0.958614	0.9666	0.0518927	Not DE
NP_054888	NA	-0.154398	0.977183	-4.11512	4.71448e-05	0.00013905	-4.06935	LIV DEP
NP_055031	NA	-0.1596	0.902215	-5.43086	1.01136e-07	4.8309e-07	-5.32467	LIV DEP
NP_055049	NA	-0.0600897	0.807492	-2.99838	0.00285327	0.00594276	-2.98312	LIV DEP
NP_055102	NA	0.0555578	0.886995	2.43409	0.0153745	0.0273358	2.42343	PM DEP
NP_055108	NA	0.138862	0.748394	3.85388	0.000137593	0.000373218	3.81246	PM DEP
NP_055842	NA	-0.106344	0.765704	-4.94302	1.06071e-06	4.27617e-06	-4.88003	LIV DEP
NP_056171	NA	-0.102883	0.815447	-4.2885	2.27944e-05	7.12256e-05	-4.2356	LIV DEP
NP_056273	NA	-0.07733	0.817926	-4.03867	6.41631e-05	0.000184246	-3.99695	LIV DEP
NP_056410	NA	-0.0742091	0.947811	-2.73806	0.00645624	0.0124263	-2.72366	LIV DEP
NP_057133	NA	0.0210557	0.0261087	0.467459	0.64042	0.701913	0.467111	Not DE
NP_057230	NA	0.118451	0.918697	5.57508	4.48293e-08	2.28057e-07	5.47069	PM DEP
NP_057292	NA	-0.00419033	0.944658	-0.190238	0.849223	0.881373	-0.19011	Not DE
NP_057395	NA	0.0684722	0.902727	1.94716	0.0522354	0.0803573	1.94119	Not DE
NP_060138	NA	-0.157385	0.792427	-5.11718	4.47372e-07	1.92999e-06	-5.04761	LIV DEP
NP_060232	NA	-0.335902	0.694283	-7.40753	8.14608e-13	8.58081e-12	-7.15867	LIV DEP
NP_060297	NA	0.006419	0.898737	0.35333	0.723994	0.775622	0.353125	Not DE
NP_060469	NA	-0.0108956	0.94486	-0.486753	0.626702	0.690416	-0.486374	Not DE
NP_060686	NA	0.112773	0.902436	7.65804	1.46185e-13	1.73021e-12	7.39058	PM DEP
NP_060831	NA	-0.0255964	0.851198	-1.27398	0.20328	0.265796	-1.27226	Not DE
NP_061974	NA	-0.589562	0.672934	-13.3374	1.55562e-33	1.02879e-31	-12.0682	LIV DEP
NP_061984	NA	0.159977	0.703623	3.11384	0.00195567	0.00422981	3.09688	PM DEP
NP_065093	NA	-0.0311798	1.02004	-1.24521	0.213654	0.278011	-1.24358	Not DE
NP_065105	NA	0.242186	0.782602	8.23542	2.71772e-15	3.92661e-14	7.90323	PM DEP
NP_065147	NA	-0.138358	0.79653	-4.44026	1.18602e-05	3.89172e-05	-4.38014	LIV DEP
NP_065715	NA	-0.0076252	0.880625	-0.320073	0.749084	0.797176	-0.319847	Not DE
NP_065747	NA	-0.0910117	0.966818	-2.49959	0.0128532	0.0232985	-2.48781	LIV DEP
NP_065750	NA	-0.16837	0.753794	-7.12512	5.09351e-12	4.73548e-11	-6.90295	LIV DEP
NP_065846	NA	0.071192	0.696685	2.33821	0.0197808	0.0341204	2.33048	PM DEP
NP_066284	NA	0.0101282	0.849011	0.287224	0.774063	0.818868	0.287064	Not DE
NP_066957	NA	-0.174447	0.914265	-5.2552	2.52791e-07	1.14201e-06	-5.15562	LIV DEP
NP_066983	NA	-0.00824006	0.885471	-0.450379	0.652687	0.712314	-0.450033	Not DE
NP_067000	NA	0.187793	0.937582	7.67752	1.27135e-13	1.51875e-12	7.40913	PM DEP
NP_068778	NA	-0.0875709	0.829757	-4.70567	3.57939e-06	1.30317e-05	-4.63442	LIV DEP
NP_071415	NA	0.0391832	0.84347	2.47318	0.013865	0.0249353	2.46074	PM DEP
NP_071434	NA	0.138646	0.755041	4.1741	3.54531e-05	0.000107077	4.13527	PM DEP
NP_071908	NA	0.0518949	0.733701	2.02131	0.0438943	0.0688969	2.0151	Not DE
NP_072045	NA	-0.961342	0.665392	-22.0845	3.01848e-71	1.13903e-68	-17.8476	LIV DEP
NP_072047	NA	-0.00340861	0.884464	-0.173101	0.862644	0.891696	-0.173009	Not DE
NP_075566	NA	-0.0715226	0.87175	-3.16107	0.00169186	0.00369535	-3.13959	LIV DEP
NP_077284	NA	0.0551933	0.723142	2.22281	0.0268128	0.044688	2.21423	PM DEP
NP_077292	NA	-0.196844	0.854125	-8.43388	6.36477e-16	1.00815e-14	-8.08213	LIV DEP
NP_079185	NA	-0.166791	0.804602	-6.8897	2.13082e-11	1.8522e-10	-6.69677	LIV DEP
NP_079434	NA	0.00870698	0.908386	0.496065	0.620073	0.684406	0.495747	Not DE
NP_079534	NA	-0.00815263	0.817098	-0.258149	0.796429	0.837557	-0.257971	Not DE
NP_085154	NA	-0.0137889	0.813795	-0.405767	0.685132	0.741043	-0.40547	Not DE
NP_115727	NA	-0.116523	0.905587	-4.20483	3.2704e-05	9.94295e-05	-4.15377	LIV DEP
NP_115818	NA	-0.0319088	0.837638	-1.19835	0.231364	0.297913	-1.19685	Not DE
NP_149351	NA	-0.208708	0.83053	-5.88829	8.08316e-09	4.66308e-08	-5.76671	LIV DEP
NP_149978	NA	0.17372	0.98831	6.20028	1.45208e-09	9.54416e-09	6.0496	PM DEP
NP_150597	NA	0.119085	0.922573	4.26978	2.48478e-05	7.69669e-05	4.21618	PM DEP
NP_203527	NA	-0.295101	0.933814	-8.73813	6.36714e-17	1.15709e-15	-8.35822	LIV DEP
NP_477517	NA	0.0626025	0.791997	2.76371	0.00593177	0.0115101	2.75153	PM DEP
NP_478144	NA	-0.122721	0.912389	-4.13373	4.36034e-05	0.000129558	-4.08751	LIV DEP
NP_542165	NA	0.0491658	0.805505	1.97205	0.0492891	0.0762454	1.96608	Not DE
NP_542417	NA	-0.0708714	0.883512	-2.9019	0.00391927	0.00794631	-2.88459	LIV DEP
NP_569730	NA	0.0578852	0.967933	3.10075	0.00206934	0.00445166	3.0801	PM DEP
NP_612449	NA	0.000382305	0.859451	0.013815	0.988985	0.990529	0.0138058	Not DE
NP_631961	NA	-0.140981	0.710775	-5.54669	4.78811e-08	2.41476e-07	-5.459	LIV DEP
NP_658988	NA	0.246462	0.804894	9.40682	5.12347e-19	1.18654e-17	8.90956	PM DEP
NP_683720	NA	0.0874569	0.770071	2.72092	0.00679845	0.0130185	2.70656	PM DEP
NP_757345	NA	-0.0211698	0.811809	-0.687074	0.492448	0.56571	-0.686421	Not DE
NP_778225	NA	-0.120837	0.844077	-2.36034	0.0187376	0.0324957	-2.35071	LIV DEP
NP_786924	NA	0.146087	1.00666	5.4277	9.90886e-08	4.74722e-07	5.32839	PM DEP
NP_788955	NA	0.191759	0.852101	6.76603	3.81804e-11	3.17675e-10	6.61097	PM DEP
NP_821133	NA	0.0993831	0.964622	4.13959	4.25267e-05	0.000126652	4.09331	PM DEP
NP_852608	NA	0.655389	0.377037	8.92873	3.54825e-17	6.69471e-16	8.42694	PM DEP
NP_878256	NA	0.0217879	0.821074	1.28146	0.200797	0.262988	1.27928	Not DE
NP_942131	NA	0.0633877	0.899969	4.26156	2.43899e-05	7.5768e-05	4.22037	PM DEP
NP_942583	NA	0.061524	0.889821	2.71288	0.00695847	0.0132972	2.69883	PM DEP
NP_945341	NA	-0.0242702	0.835378	-0.789693	0.430092	0.505411	-0.789034	Not DE
XP_005245071	NA	-0.129017	0.830699	-4.74166	2.78941e-06	1.03494e-05	-4.68575	LIV DEP
XP_005247421	NA	-0.210398	0.555745	-8.35819	1.035e-15	1.59604e-14	-8.02264	LIV DEP
XP_005247472	NA	-0.785782	0.706953	-13.052	1.36941e-33	9.15078e-32	-12.0787	LIV DEP
XP_005247515	NA	0.0214459	0.950219	0.647007	0.517988	0.589793	0.64645	Not DE
XP_005247645	NA	-0.163999	0.942754	-6.0847	2.36804e-09	1.50257e-08	-5.97031	LIV DEP
XP_005248044	NA	0.00425447	0.791293	0.165463	0.868662	0.896905	0.165358	Not DE
XP_005248074	NA	0.21327	0.956469	8.15475	3.00429e-15	4.32119e-14	7.89073	PM DEP
XP_005248178	NA	-0.112797	0.776088	-5.69177	2.58783e-08	1.37311e-07	-5.56726	LIV DEP
XP_005248192	NA	0.0621545	0.872901	2.86932	0.00433719	0.00871924	2.85254	PM DEP
XP_005251033	NA	0.0502916	0.808124	1.97293	0.0490699	0.0759612	1.96798	Not DE
XP_005251039	NA	0.017162	0.914973	0.715224	0.474907	0.549617	0.714518	Not DE
XP_005251163	NA	0.141275	0.857645	4.63634	4.56337e-06	1.61914e-05	4.58392	PM DEP
XP_005251697	NA	-0.152047	0.790598	-6.79853	3.10873e-11	2.63441e-10	-6.64133	LIV DEP
XP_005252208	NA	0.00284119	0.77777	0.126322	0.89953	0.92125	0.126256	Not DE
XP_005252324	NA	0.208981	0.67877	6.57282	1.27519e-10	9.89162e-10	6.4301	PM DEP
XP_005254037	NA	-0.122262	0.795349	-2.60628	0.00943407	0.0175368	-2.59591	LIV DEP
XP_005254127	NA	-0.143842	0.922472	-7.53174	2.45919e-13	2.82719e-12	-7.32112	LIV DEP
XP_005254259	NA	-0.0760413	0.71707	-2.66808	0.00792901	0.0149778	-2.65508	LIV DEP
XP_005254336	NA	-0.178412	0.878838	-4.3538	1.63247e-05	5.24401e-05	-4.31001	LIV DEP
XP_005254474	NA	-0.13581	0.750344	-5.98619	4.81078e-09	2.88692e-08	-5.85359	LIV DEP
XP_005254606	NA	0.12013	0.41864	2.82043	0.00506493	0.0100066	2.80287	PM DEP
XP_005254784	NA	-0.0857253	0.804731	-2.89686	0.00397729	0.00805377	-2.87996	LIV DEP
XP_005255136	NA	0.0576394	0.761776	2.63272	0.00874001	0.0163604	2.62206	PM DEP
XP_005255239	NA	0.119281	0.693246	4.18	3.58728e-05	0.000108192	4.13257	PM DEP
XP_005255280	NA	0.000372513	0.806285	0.0100667	0.991973	0.993212	0.0100603	Not DE
XP_005255285	NA	0.562805	0.804301	15.6346	9.71361e-43	1.07436e-40	13.7032	PM DEP
XP_005256034	NA	-0.247754	0.998707	-6.31502	6.1022e-10	4.26888e-09	-6.18777	LIV DEP
XP_005257062	NA	0.194179	0.831593	6.36707	6.2288e-10	4.34796e-09	6.18453	PM DEP
XP_005259070	NA	0.141598	0.913657	5.4221	9.29735e-08	4.48103e-07	5.33995	PM DEP
XP_005259338	NA	0.265757	0.866363	5.37235	1.46564e-07	6.84283e-07	5.25683	PM DEP
XP_005261453	NA	-0.00389486	0.917997	-0.20303	0.83922	0.87311	-0.202891	Not DE
XP_005261472	NA	0.203069	0.990759	5.41445	1.07055e-07	5.09844e-07	5.31432	PM DEP
XP_005261628	NA	-0.0903185	0.784087	-3.17667	0.00160808	0.00352678	-3.15444	LIV DEP
XP_005261752	NA	0.00933362	0.936814	0.74346	0.457654	0.532339	0.742716	Not DE
XP_005262425	NA	0.0835004	0.827781	3.20423	0.00147165	0.00326326	3.18022	PM DEP
XP_005262724	NA	-0.0935247	0.797615	-2.52383	0.0119989	0.0218611	-2.51218	LIV DEP
XP_005262745	NA	-0.00711746	0.774696	-0.360142	0.718919	0.77155	-0.359904	Not DE
XP_005263207	NA	-0.18801	0.729527	-8.71981	8.30321e-17	1.47141e-15	-8.32684	LIV DEP
XP_005263378	NA	-0.152942	0.794283	-4.7692	2.44874e-06	9.19175e-06	-4.71235	LIV DEP
XP_005264900	NA	0.203674	0.841807	7.48176	3.46179e-13	3.8824e-12	7.27509	PM DEP
XP_005264971	NA	-0.0093145	0.799447	-0.480801	0.630874	0.69394	-0.480497	Not DE
XP_005265126	NA	-0.0479999	0.840613	-2.03073	0.0429456	0.0676894	-2.02424	Not DE
XP_005266132	NA	0.0525259	0.807526	1.5954	0.111476	0.157446	1.59159	Not DE
XP_005266176	NA	-0.0055767	0.860647	-0.241562	0.809259	0.848129	-0.241382	Not DE
XP_005266191	NA	-0.0641424	0.84866	-3.51366	0.000483289	0.00118558	-3.48985	LIV DEP
XP_005266363	NA	-0.387899	1.95847	-3.97518	8.52114e-05	0.000238704	-3.92925	LIV DEP
XP_005266613	NA	-0.0653275	0.0594198	-1.58893	0.112889	0.159091	-1.58534	Not DE
XP_005267319	NA	0.0295294	0.772254	1.43129	0.152989	0.207622	1.42905	Not DE
XP_005267329	NA	-0.0296956	0.826411	-1.481	0.139387	0.191512	-1.47808	Not DE
XP_005267462	NA	0.117129	0.850534	3.79618	0.000171414	0.000456084	3.7578	PM DEP
XP_005267473	NA	0.0258376	0.811479	1.1989	0.231153	0.2977	1.19739	Not DE
XP_005267544	NA	0.00114536	0.837767	0.0414149	0.966986	0.973054	0.0413882	Not DE
XP_005267607	NA	0.0211196	0.804803	1.44015	0.150468	0.204734	1.43788	Not DE
XP_005267806	NA	0.128018	0.942531	6.27731	9.06069e-10	6.15072e-09	6.12513	PM DEP
XP_005268052	NA	0.281261	0.792783	6.06698	3.34045e-09	2.06844e-08	5.91393	PM DEP
XP_005268160	NA	-0.0324224	0.81597	-1.2643	0.206866	0.270108	-1.26223	Not DE
XP_005268284	NA	0.0554972	0.869063	4.91908	1.29197e-06	5.09404e-06	4.84098	PM DEP
XP_005268356	NA	0.0301466	0.753463	0.968211	0.333533	0.406693	0.967023	Not DE
XP_005271506	NA	0.0118645	0.920143	0.348734	0.727502	0.77834	0.348451	Not DE
XP_005272281	NA	-0.015328	0.711748	-0.668341	0.504233	0.576793	-0.667844	Not DE
XP_005272732	NA	0.0246458	0.828486	2.30958	0.0213299	0.0364397	2.30209	PM DEP
XP_005273547	NA	0.0752876	0.845632	3.04221	0.00250699	0.00529198	3.0225	PM DEP
XP_005273592	NA	-0.0902864	0.843437	-3.82897	0.000152848	0.000411291	-3.7864	LIV DEP
XP_005273739	NA	-0.0327751	0.808358	-1.13616	0.256581	0.324969	-1.13451	Not DE
XP_005274535	NA	-0.116676	0.578862	-3.45702	0.00059413	0.001428	-3.43428	LIV DEP
XP_005274546	NA	0.28401	0.889242	6.38383	4.97534e-10	3.53845e-09	6.21988	PM DEP
XP_005274557	NA	-0.0139572	0.848888	-0.516166	0.606017	0.671433	-0.515767	Not DE
XP_005274746	NA	0.133626	0.81067	4.74839	2.70206e-06	1.00485e-05	4.69226	PM DEP
XP_005274808	NA	0.0255086	0.932268	1.19504	0.232781	0.299437	1.19323	Not DE
XP_005274822	NA	0.184524	0.872672	8.05823	9.49923e-15	1.28832e-13	7.74579	PM DEP
XP_005274840	NA	-0.131411	0.772224	-4.46596	1.06856e-05	3.54439e-05	-4.40281	LIV DEP
XP_006713105	NA	-0.134703	0.927088	-7.82522	5.19961e-14	6.55315e-13	-7.52681	LIV DEP
XP_006713191	NA	-0.0494374	0.891924	-1.71547	0.0870964	0.126656	-1.71092	Not DE
XP_006713458	NA	-0.0585597	0.90892	-2.625	0.00899914	0.0167965	-2.61209	LIV DEP
XP_006713873	NA	-0.0186476	0.74615	-0.712868	0.47627	0.550686	-0.712315	Not DE
XP_006713931	NA	-0.0603055	0.879778	-2.15697	0.0316229	0.0517635	-2.14914	Not DE
XP_006713947	NA	0.0751517	0.840326	2.85018	0.00455515	0.00911455	2.83692	PM DEP
XP_006714294	NA	-0.0582803	0.887123	-2.37717	0.0179487	0.0312459	-2.36667	LIV DEP
XP_006715869	NA	-0.0915274	0.779019	-4.67493	3.81447e-06	1.3812e-05	-4.62124	LIV DEP
XP_006716329	NA	-0.0450128	0.831013	-1.53197	0.126329	0.175602	-1.52874	Not DE
XP_006716626	NA	0.0327348	0.831945	1.77643	0.0764213	0.112777	1.77184	Not DE
XP_006716872	NA	-0.0246712	0.829529	-0.846832	0.397506	0.472572	-0.846084	Not DE
XP_006717045	NA	-0.0950719	0.897755	-5.87555	9.13495e-09	5.23221e-08	-5.74606	LIV DEP
XP_006717091	NA	-0.220749	0.774718	-5.12336	4.85028e-07	2.08264e-06	-5.03214	LIV DEP
XP_006717092	NA	-0.241222	0.865602	-4.2162	3.12491e-05	9.55041e-05	-4.16417	LIV DEP
XP_006717116	NA	-0.159955	0.7824	-5.05882	6.4871e-07	2.71637e-06	-4.97612	LIV DEP
XP_006717165	NA	0.019809	0.81516	0.56841	0.570094	0.638135	0.567913	Not DE
XP_006717251	NA	0.0227673	0.841644	0.765714	0.444295	0.519346	0.764961	Not DE
XP_006717252	NA	-0.363041	0.895029	-13.0088	2.35772e-32	1.44045e-30	-11.8423	LIV DEP
XP_006717309	NA	0.0744678	0.931763	2.41111	0.0163844	0.0288753	2.40024	PM DEP
XP_006718579	NA	-0.0783514	0.934095	-2.44855	0.0148063	0.0264574	-2.43708	LIV DEP
XP_006719226	NA	-0.0353237	0.909837	-1.51478	0.130614	0.180813	-1.51169	Not DE
XP_006719812	NA	0.041502	0.845141	1.89314	0.0590659	0.0895551	1.8877	Not DE
XP_006719842	NA	-0.0349293	0.837921	-2.80553	0.00522479	0.0102687	-2.79284	LIV DEP
XP_006719988	NA	-0.258347	0.485456	-5.53951	4.97652e-08	2.49995e-07	-5.45215	LIV DEP
XP_006720071	NA	0.0948546	0.89717	4.64902	4.30297e-06	1.54038e-05	4.59618	PM DEP
XP_006720089	NA	-0.255654	0.746094	-5.19038	3.08939e-07	1.37533e-06	-5.11791	LIV DEP
XP_006720155	NA	-0.00215931	0.922034	-0.0756855	0.939708	0.952026	-0.0756371	Not DE
XP_006720161	NA	0.0639863	0.860014	3.30178	0.00103147	0.00236571	3.2818	PM DEP
XP_006720483	NA	0.163421	0.819793	4.03953	6.46608e-05	0.000185509	3.99512	PM DEP
XP_006720617	NA	0.319728	0.845378	10.6968	9.97307e-24	3.55429e-22	10.0419	PM DEP
XP_006720633	NA	0.0185621	0.890849	1.04011	0.298919	0.370401	1.03875	Not DE
XP_006720730	NA	0.00888345	0.773331	0.237922	0.812068	0.850616	0.237759	Not DE
XP_006720788	NA	-0.578926	0.780676	-14.4063	1.9509e-39	1.78786e-37	-13.1397	LIV DEP
XP_006724344	NA	0.0574762	0.814823	2.94496	0.00338477	0.0069416	2.93044	PM DEP
XP_006724531	NA	-0.00821993	0.937353	-0.619036	0.536276	0.607168	-0.618454	Not DE
XP_006724545	NA	-0.180892	0.949155	-7.26402	1.50473e-12	1.54085e-11	-7.07405	LIV DEP
XP_006724559	NA	0.110145	0.905875	4.52971	7.83325e-06	2.67716e-05	4.46969	PM DEP
XP_006724826	NA	0.0122896	0.459105	0.356679	0.721526	0.773494	0.35642	Not DE
XP_011510619	NA	-0.0742559	0.848075	-2.0243	0.0437018	0.0686788	-2.01694	Not DE
XP_011510737	NA	-0.161835	0.755964	-2.64636	0.00849351	0.0159455	-2.63179	LIV DEP
XP_011510862	NA	0.54725	0.635665	14.0276	8.60529e-37	6.81518e-35	12.6706	PM DEP
XP_011511125	NA	0.156241	0.741449	3.84081	0.000145691	0.000393353	3.7983	PM DEP
XP_011511214	NA	-0.0118528	0.970856	-0.479388	0.631879	0.694806	-0.479084	Not DE
XP_011511221	NA	-0.003506	0.740732	-0.169775	0.865277	0.893985	-0.16966	Not DE
XP_011511252	NA	-0.0897132	0.78573	-2.76434	0.00597153	0.0115802	-2.74934	LIV DEP
XP_011511369	NA	0.124643	0.909074	4.18945	3.45588e-05	0.000104622	4.14114	PM DEP
XP_011511565	NA	0.0803704	0.920446	5.46883	8.02335e-08	3.89038e-07	5.3666	PM DEP
XP_011511727	NA	0.139671	0.816035	7.62437	1.29884e-13	1.54583e-12	7.40629	PM DEP
XP_011511771	NA	0.0144476	0.972136	0.545321	0.585783	0.652508	0.544957	Not DE
XP_011511961	NA	0.0918897	0.845402	3.36861	0.000831775	0.00194242	3.342	PM DEP
XP_011511992	NA	0.167915	0.842514	6.37493	4.26013e-10	3.06033e-09	6.24419	PM DEP
XP_011512026	NA	0.128727	0.849893	6.05512	3.75197e-09	2.29446e-08	5.89477	PM DEP
XP_011512129	NA	-0.0755295	0.916722	-3.61245	0.000334879	0.000846101	-3.58671	LIV DEP
XP_011515209	NA	0.00388431	0.807195	0.176374	0.860086	0.889912	0.176264	Not DE
XP_011515262	NA	-0.0372271	0.816726	-1.8328	0.0676067	0.101048	-1.82762	Not DE
XP_011515270	NA	0.00702244	0.81599	0.285268	0.77556	0.820046	0.28511	Not DE
XP_011515382	NA	-0.0343014	0.958094	-1.17041	0.242552	0.310263	-1.16863	Not DE
XP_011515392	NA	0.0660318	0.850732	3.44526	0.000619931	0.00148335	3.42274	PM DEP
XP_011515432	NA	0.294957	0.647863	8.89247	2.21302e-17	4.27606e-16	8.48203	PM DEP
XP_011515550	NA	-0.0967745	0.79728	-2.83598	0.00475912	0.00948129	-2.8229	LIV DEP
XP_011515575	NA	0.0349281	0.84637	1.42597	0.154518	0.209342	1.42375	Not DE
XP_011515628	NA	-0.00390494	0.805585	-0.241195	0.809506	0.848249	-0.241064	Not DE
XP_011515885	NA	-0.0272431	0.879178	-1.8733	0.0617878	0.0930225	-1.86782	Not DE
XP_011516307	NA	0.217597	0.897642	8.6655	6.71565e-17	1.21355e-15	8.35193	PM DEP
XP_011516701	NA	-0.138135	0.815522	-4.28845	2.17123e-05	6.81765e-05	-4.24651	LIV DEP
XP_011516714	NA	-0.0940108	0.83624	-6.56175	1.36521e-10	1.05643e-09	-6.41973	LIV DEP
XP_011516871	NA	0.0348987	0.744917	1.3927	0.164505	0.220959	1.39008	Not DE
XP_011516993	NA	0.036347	0.820272	1.7793	0.0759384	0.112116	1.77475	Not DE
XP_011517007	NA	0.0534251	0.896773	1.42735	0.154315	0.209155	1.42445	Not DE
XP_011517092	NA	0.100138	0.795339	2.79501	0.00544431	0.0106642	2.7795	PM DEP
XP_011517136	NA	0.132599	1.05188	6.08765	2.87902e-09	1.79833e-08	5.93835	PM DEP
XP_011517140	NA	0.0362364	0.936704	2.39663	0.0170089	0.0298202	2.38652	PM DEP
XP_011517179	NA	0.0790352	0.84023	2.80299	0.00526547	0.0103377	2.79033	PM DEP
XP_011517184	NA	-0.0877046	0.911973	-2.99769	0.00288332	0.00600145	-2.97991	LIV DEP
XP_011517227	NA	0.0591359	0.840574	1.64536	0.100542	0.143896	1.64223	Not DE
XP_011517229	NA	-0.055623	0.836951	-4.02928	6.69748e-05	0.000191634	-3.98678	LIV DEP
XP_011517306	NA	-0.0709358	0.92969	-2.36396	0.0185988	0.0323004	-2.35348	LIV DEP
XP_011517381	NA	0.00669615	0.846592	0.360084	0.718991	0.77155	0.359808	Not DE
XP_011517396	NA	0.209202	0.842598	4.61409	5.40741e-06	1.89658e-05	4.54833	PM DEP
XP_011517519	NA	0.149132	0.940749	6.24854	1.16926e-09	7.80523e-09	6.0844	PM DEP
XP_011519406	NA	-0.0218622	0.874964	-1.28915	0.198181	0.260236	-1.28675	Not DE
XP_011519918	NA	0.037971	0.851129	2.39928	0.0168029	0.0295155	2.39099	PM DEP
XP_011519930	NA	-0.0292577	0.801808	-1.47725	0.140416	0.192555	-1.47424	Not DE
XP_011520054	NA	0.010142	0.712386	0.27922	0.780233	0.824035	0.279016	Not DE
XP_011520324	NA	-0.0864601	0.920965	-4.12841	4.29912e-05	0.000127976	-4.09079	LIV DEP
XP_011520426	NA	-0.0751474	0.871431	-3.63147	0.000318182	0.000807092	-3.60003	LIV DEP
XP_011520533	NA	0.134524	0.785328	3.92349	0.000103387	0.000285506	3.8825	PM DEP
XP_011520823	NA	0.125316	0.785181	9.73811	1.36787e-20	3.84864e-19	9.30281	PM DEP
XP_011520938	NA	0.0364246	0.878251	2.40517	0.0165376	0.0291053	2.39683	PM DEP
XP_011521103	NA	-0.170115	-0.102117	-2.94353	0.00343126	0.00702795	-2.9262	LIV DEP
XP_011521245	NA	0.0685966	0.906612	2.53558	0.0116365	0.0212551	2.52298	PM DEP
XP_011521284	NA	0.0259227	0.694371	0.778517	0.436643	0.511561	0.777875	Not DE
XP_011521388	NA	-0.123535	0.839502	-3.71168	0.000235727	0.000612717	-3.67729	LIV DEP
XP_011523925	NA	-0.0241349	0.894994	-1.31398	0.189708	0.250974	-1.31144	Not DE
XP_011528430	NA	-0.296361	0.255014	-2.47415	0.013827	0.0248808	-2.46173	LIV DEP
XP_011528436	NA	-0.00260476	0.859041	-0.0861961	0.931355	0.944309	-0.0861402	Not DE
XP_011528872	NA	0.139115	0.348634	3.38805	0.000761093	0.00179171	3.36657	PM DEP
XP_011528981	NA	0.0004204	0.811647	0.0241406	0.980753	0.984282	0.0241245	Not DE
XP_011529025	NA	-0.0512436	0.862836	-3.01138	0.00275761	0.00576355	-2.99354	LIV DEP
XP_011529148	NA	-0.113629	0.632415	-3.8853	0.00011893	0.000324655	-3.84832	LIV DEP
XP_011529151	NA	-0.0026159	0.70493	-0.0708337	0.943569	0.95458	-0.0707854	Not DE
XP_011529161	NA	-0.136676	0.98339	-5.65862	2.90628e-08	1.53195e-07	-5.54699	LIV DEP
XP_011529261	NA	0.0394363	0.871758	1.41295	0.1585	0.213968	1.41014	Not DE
XP_011529449	NA	-0.114378	0.775469	-5.5943	4.20211e-08	2.14964e-07	-5.48214	LIV DEP
XP_011529619	NA	0.325697	0.880317	8.52172	3.77867e-16	6.15233e-15	8.14545	PM DEP
XP_011530066	NA	-0.0250247	0.835455	-1.34167	0.18033	0.239556	-1.33974	Not DE
XP_011530071	NA	-0.00506863	0.74713	-0.107709	0.914285	0.931714	-0.107635	Not DE
XP_011530203	NA	0.0869394	0.883224	3.48573	0.000535269	0.00130017	3.46246	PM DEP
XP_011530381	NA	-0.0135631	0.824674	-0.738765	0.460407	0.535248	-0.738178	Not DE
XP_011530429	NA	0.033132	0.962758	1.00611	0.314865	0.387317	1.00507	Not DE
XP_011530452	NA	0.0169445	0.961823	0.812151	0.417186	0.492048	0.811313	Not DE
XP_011530467	NA	0.0426284	0.825615	1.57802	0.115212	0.161938	1.57519	Not DE
XP_011531792	NA	-0.0575896	0.784679	-2.91333	0.00378564	0.00769239	-2.89549	LIV DEP
XP_011532005	NA	-0.267772	0.900285	-8.70298	5.04826e-17	9.38684e-16	-8.38557	LIV DEP
XP_011532279	NA	0.147985	0.721151	6.19542	1.43332e-09	9.4305e-09	6.05169	PM DEP
XP_011532285	NA	0.100182	0.766725	3.32336	0.000979964	0.00226051	3.29622	PM DEP
XP_011532415	NA	0.0322536	0.645783	1.32146	0.187146	0.247807	1.31907	Not DE
XP_011532545	NA	0.15459	0.856907	5.87789	7.72688e-09	4.46558e-08	5.77431	PM DEP
XP_011532597	NA	0.109092	0.854962	5.61206	3.81294e-08	1.97577e-07	5.4993	PM DEP
XP_011532633	NA	-0.0501739	0.910507	-2.89903	0.0039125	0.00793509	-2.88513	LIV DEP
XP_011533233	NA	-0.158591	0.695097	-3.09117	0.00210819	0.00452612	-3.07455	LIV DEP
XP_011533297	NA	0.193019	0.758407	6.78151	5.03027e-11	4.08471e-10	6.57004	PM DEP
XP_011533321	NA	0.0481953	0.836795	2.37004	0.0181755	0.0316149	2.36202	PM DEP
XP_011533354	NA	0.00195662	0.791597	0.0744228	0.940705	0.952283	0.0743844	Not DE
XP_011533470	NA	0.0558168	0.819504	2.50861	0.0125358	0.0227489	2.49669	PM DEP
XP_011533481	NA	-0.0734401	0.883054	-3.03979	0.00249507	0.00526856	-3.02394	LIV DEP
XP_011534100	NA	0.3362	0.646728	8.2858	1.96502e-15	2.89784e-14	7.94353	PM DEP
XP_011534739	NA	0.232156	0.992045	7.48372	9.58836e-13	9.95296e-12	7.13629	PM DEP
XP_011534817	NA	-0.237022	0.569999	-7.37085	1.02946e-12	1.06688e-11	-7.12651	LIV DEP
XP_011534877	NA	-0.263053	0.668397	-5.08266	5.98723e-07	2.53351e-06	-4.99163	LIV DEP
XP_011534951	NA	0.0611533	0.94028	2.76699	0.00593022	0.0115101	2.75162	PM DEP
XP_011535239	NA	-0.108301	0.697817	-4.18726	3.50077e-05	0.000105831	-4.13818	LIV DEP
XP_011535262	NA	-0.138338	1.05781	-4.0361	6.60871e-05	0.000189263	-3.98995	LIV DEP
XP_011535368	NA	0.0923022	0.767022	3.73152	0.000217697	0.000567926	3.69754	PM DEP
XP_011535460	NA	-0.199549	0.759683	-4.11805	4.49005e-05	0.000133042	-4.0807	LIV DEP
XP_011535640	NA	-0.0915669	0.837877	-3.45041	0.000622084	0.00148739	-3.4218	LIV DEP
XP_011535788	NA	0.0177096	0.708627	0.724369	0.469188	0.543587	0.723801	Not DE
XP_011537209	NA	0.0838949	0.889408	4.95599	1.09836e-06	4.412e-06	4.87314	PM DEP
XP_011537312	NA	0.0326626	0.751311	0.693797	0.488218	0.561903	0.693147	Not DE
XP_011542759	NA	-0.168525	0.768651	-4.92702	1.23744e-06	4.90315e-06	-4.84955	LIV DEP
XP_011542793	NA	-0.0669963	0.785612	-1.57946	0.115085	0.161919	-1.57574	Not DE
XP_011542836	NA	-0.112898	0.958113	-5.95655	5.70538e-09	3.37327e-08	-5.82517	LIV DEP
XP_011542952	NA	-0.082173	0.583422	-2.71457	0.00687217	0.013144	-2.70298	LIV DEP
XP_011543043	NA	-0.396987	0.585024	-6.38235	4.07394e-10	2.94305e-09	-6.25117	LIV DEP
XP_011543793	NA	-0.0237269	0.706741	-0.837123	0.403034	0.47817	-0.836215	Not DE
XP_011543847	NA	-0.0302749	0.914292	-1.01144	0.312431	0.384766	-1.01013	Not DE
XP_011543888	NA	0.0389759	1.08098	0.927282	0.354341	0.428563	0.926201	Not DE
XP_011544158	NA	0.461549	0.893747	12.5544	1.49796e-30	8.28397e-29	11.489	PM DEP
XP_011544166	NA	0.112569	0.990405	6.16946	1.67393e-09	1.0924e-08	6.02665	PM DEP
XP_011544168	NA	0.204994	0.807002	5.73079	1.75585e-08	9.57803e-08	5.63448	PM DEP
XP_011544175	NA	-0.118782	0.755247	-2.32439	0.0206069	0.035327	-2.31511	LIV DEP
XP_011544451	NA	0.159443	0.836623	5.38828	1.22321e-07	5.76978e-07	5.28999	PM DEP
XP_016861031	NA	0.0604547	0.856799	4.0744	5.3872e-05	0.000157229	4.03816	PM DEP
XP_016861535	NA	-0.0286554	0.812238	-1.13245	0.25812	0.326596	-1.13085	Not DE
XP_016861551	NA	0.0707175	0.941081	2.79686	0.00536476	0.010518	2.78427	PM DEP
XP_016861630	NA	0.127527	0.867538	3.71708	0.000224987	0.00058575	3.68917	PM DEP
XP_016861975	NA	-0.0211915	0.739627	-0.709104	0.478668	0.552773	-0.708447	Not DE
XP_016861981	NA	0.0113692	0.86081	0.359627	0.719283	0.771605	0.359418	Not DE
XP_016862158	NA	0.0138328	0.858787	0.508519	0.611384	0.676445	0.5081	Not DE
XP_016862206	NA	-0.0539989	0.814253	-2.69406	0.00738898	0.0140404	-2.67878	LIV DEP
XP_016862365	NA	0.0644595	0.99828	1.83572	0.0672616	0.100579	1.82992	Not DE
XP_016862424	NA	-0.0657467	0.954153	-1.29961	0.194526	0.256239	-1.2973	Not DE
XP_016862450	NA	0.14922	0.764172	4.94146	1.14652e-06	4.59394e-06	4.86466	PM DEP
XP_016862457	NA	0.0737857	0.858064	3.53133	0.000462769	0.00114179	3.50143	PM DEP
XP_016862850	NA	0.0607592	0.746677	2.33231	0.020092	0.034555	2.32463	PM DEP
XP_016863143	NA	0.0753048	0.775436	2.56542	0.0106786	0.0196567	2.55304	PM DEP
XP_016863280	NA	-0.0498391	0.863174	-2.02601	0.0433095	0.0681459	-2.02071	Not DE
XP_016863455	NA	-0.223521	0.862377	-4.9319	1.2173e-06	4.84126e-06	-4.8528	LIV DEP
XP_016863874	NA	0.0625155	0.875429	2.21944	0.0270405	0.0450193	2.21093	PM DEP
XP_016863895	NA	0.0587319	0.833237	3.55435	0.000415932	0.00103486	3.52976	PM DEP
XP_016863962	NA	-0.0751354	0.764071	-1.74194	0.0821516	0.120265	-1.73834	Not DE
XP_016864075	NA	0.194474	0.813356	7.01914	1.02426e-11	9.22843e-11	6.80305	PM DEP
XP_016864078	NA	-0.113593	0.583195	-3.69073	0.000256068	0.000662102	-3.65611	LIV DEP
XP_016864218	NA	0.237314	1.07731	8.31944	1.94829e-15	2.87979e-14	7.94459	PM DEP
XP_016864244	NA	0.152901	0.792448	7.5652	3.17234e-13	3.58285e-12	7.28687	PM DEP
XP_016867495	NA	0.0553312	0.69307	2.5474	0.0111597	0.0204541	2.53766	PM DEP
XP_016868085	NA	0.0422128	0.847799	2.10649	0.0358282	0.0577199	2.09887	Not DE
XP_016868329	NA	-0.0139598	0.771034	-0.862823	0.388774	0.4635	-0.861842	Not DE
XP_016868344	NA	0.00227884	1.02946	0.172847	0.862859	0.891774	0.172736	Not DE
XP_016868747	NA	0.247934	0.778406	6.46406	3.35704e-10	2.45558e-09	6.28132	PM DEP
XP_016868867	NA	-0.104824	0.94495	-3.2758	0.00112893	0.00256356	-3.25625	LIV DEP
XP_016868902	NA	0.0196527	0.978514	0.489718	0.624554	0.688607	0.489406	Not DE
XP_016868908	NA	0.0229497	0.823075	0.891826	0.373059	0.447238	0.890758	Not DE
XP_016869077	NA	0.069982	0.786556	2.48166	0.0134141	0.0242193	2.47258	PM DEP
XP_016869180	NA	-0.162113	0.797104	-5.82426	1.0443e-08	5.92323e-08	-5.72337	LIV DEP
XP_016869409	NA	0.926652	0.431875	12.9744	3.53957e-31	2.00941e-29	11.613	PM DEP
XP_016869431	NA	-0.132679	0.959174	-4.83717	1.87993e-06	7.19126e-06	-4.76592	LIV DEP
XP_016869465	NA	-0.0434355	0.760533	-0.97752	0.328965	0.40204	-0.976201	Not DE
XP_016869749	NA	0.204967	0.780163	8.49431	2.44554e-16	4.0226e-15	8.19793	PM DEP
XP_016870146	NA	0.232672	0.857659	4.75188	2.9006e-06	1.07247e-05	4.67774	PM DEP
XP_016870167	NA	-0.196197	0.706729	-2.74454	0.00628385	0.0121163	-2.73259	LIV DEP
XP_016870341	NA	0.0785262	0.864634	2.42966	0.0155482	0.0276015	2.41935	PM DEP
XP_016872850	NA	0.0645295	0.859545	2.44217	0.0150535	0.0268391	2.43109	PM DEP
XP_016875460	NA	-0.0798544	0.64847	-1.25085	0.211808	0.275832	-1.24861	Not DE
XP_016875545	NA	-0.0279031	0.748498	-0.83454	0.404387	0.479243	-0.833813	Not DE
XP_016875937	NA	0.0507283	0.771643	1.9458	0.052255	0.0803682	1.94103	Not DE
XP_016876132	NA	-0.0393492	0.968	-1.6263	0.104677	0.149156	-1.62259	Not DE
XP_016876283	NA	-0.0685004	0.865696	-3.70531	0.000239619	0.00062208	-3.67311	LIV DEP
XP_016876533	NA	0.132652	0.723278	3.97594	8.38424e-05	0.000235899	3.93314	PM DEP
XP_016876547	NA	0.0991656	0.859091	4.58677	6.45145e-06	2.23106e-05	4.51103	PM DEP
XP_016876581	NA	-0.049814	0.863991	-2.6504	0.00830177	0.0156084	-2.63954	LIV DEP
XP_016876628	NA	-0.162563	0.782235	-4.97464	9.70775e-07	3.94397e-06	-4.89747	LIV DEP
XP_016876721	NA	-0.215449	0.883526	-6.00001	4.5506e-09	2.75657e-08	-5.86282	LIV DEP
XP_016876870	NA	-0.0916027	0.924995	-4.94528	1.11632e-06	4.47854e-06	-4.86994	LIV DEP
XP_016877241	NA	-0.051467	0.78443	-2.35582	0.0189876	0.0328937	-2.34577	LIV DEP
XP_016877279	NA	0.0896664	0.77853	3.44381	0.000636927	0.00152005	3.41538	PM DEP
XP_016877297	NA	-0.179666	0.815875	-8.36314	1.04016e-15	1.60015e-14	-8.02202	LIV DEP
XP_016877421	NA	0.235446	0.86589	6.04631	3.64121e-09	2.23739e-08	5.89972	PM DEP
XP_016877462	NA	-0.201516	0.81174	-5.81029	1.36127e-08	7.57376e-08	-5.67819	LIV DEP
XP_016877625	NA	0.0375446	0.914839	1.35732	0.175464	0.23377	1.35485	Not DE
XP_016877949	NA	-0.083803	0.675207	-1.92912	0.0544698	0.0833776	-1.92308	Not DE
XP_016878194	NA	-0.0138878	0.781747	-0.816484	0.414729	0.4896	-0.8156	Not DE
XP_016878661	NA	0.0810611	0.752698	2.59727	0.00968171	0.0179659	2.58699	PM DEP
XP_016878726	NA	-0.00820703	0.863784	-0.525586	0.599477	0.665336	-0.525153	Not DE
XP_016878808	NA	0.111507	0.863313	3.44652	0.000617127	0.00147719	3.42397	PM DEP
XP_016878863	NA	-0.0765397	0.888536	-2.86199	0.00444327	0.00890737	-2.84485	LIV DEP
XP_016878950	NA	-0.107335	0.919207	-2.0747	0.0385403	0.0615276	-2.06906	Not DE
XP_016878974	NA	-0.127576	0.812193	-2.94039	0.00348094	0.00712287	-2.92173	LIV DEP
XP_016879141	NA	0.0284495	0.796366	1.49898	0.134632	0.185775	1.49608	Not DE
XP_016884163	NA	-0.105653	0.511574	-1.67324	0.0951516	0.137137	-1.66883	Not DE
XP_016884231	NA	0.0268111	0.834457	0.935796	0.349938	0.424117	0.934709	Not DE
XP_016884289	NA	-0.120889	0.87464	-4.17179	3.78193e-05	0.000113476	-4.12041	LIV DEP
XP_016884300	NA	0.00938605	0.762875	0.309061	0.757438	0.804731	0.308847	Not DE
XP_016884508	NA	0.0842668	0.848132	3.30694	0.00101305	0.0023268	3.28688	PM DEP
XP_016884687	NA	-0.064671	0.880126	-5.13953	3.99745e-07	1.7421e-06	-5.06908	LIV DEP
XP_016884791	NA	-0.215643	0.747822	-6.77207	4.83702e-11	3.93775e-10	-6.57587	LIV DEP
XP_016884904	NA	-0.151827	0.746831	-7.00722	1.09848e-11	9.88325e-11	-6.79297	LIV DEP
XP_016884912	NA	0.199978	1.13737	5.51054	6.49e-08	3.19822e-07	5.40475	PM DEP
XP_016885053	NA	-0.200919	0.834382	-5.75278	1.55477e-08	8.54656e-08	-5.65541	LIV DEP
XP_016885057	NA	-0.0242678	0.864385	-1.05394	0.292537	0.363335	-1.05257	Not DE
XP_016885161	NA	0.0247099	0.887312	0.855006	0.393057	0.467717	0.854086	Not DE
XP_016885171	NA	-0.209965	0.606053	-4.91512	1.21522e-06	4.836e-06	-4.85314	LIV DEP
XP_016885242	NA	0.0729749	0.832258	3.67999	0.000265049	0.000682025	3.64726	PM DEP
XP_016885266	NA	0.0575891	0.950445	4.75455	2.82815e-06	1.0481e-05	4.68292	PM DEP
XP_016885455	NA	0.093651	0.868407	2.13717	0.0332372	0.0540474	2.12921	Not DE
XP_024302855	NA	0.341802	0.838373	6.50705	2.34604e-10	1.75816e-09	6.33679	PM DEP
XP_024302907	NA	0.0629493	0.893514	3.90294	0.000108444	0.000297803	3.87088	PM DEP
XP_024302967	NA	-0.0241872	0.886249	-1.86396	0.0629301	0.0945868	-1.85969	Not DE
XP_024303103	NA	-0.149503	0.753596	-4.55963	6.9123e-06	2.38094e-05	-4.49637	LIV DEP
XP_024303470	NA	0.09441	0.759085	4.12441	4.54549e-05	0.000134437	4.07785	PM DEP
XP_024305248	NA	0.0273083	0.941114	1.09741	0.273156	0.342982	1.09582	Not DE
XP_024305397	NA	0.167654	0.72819	4.53296	7.33203e-06	2.51659e-05	4.48381	PM DEP
XP_024305529	NA	0.187385	0.955152	6.22808	1.21892e-09	8.10297e-09	6.07774	PM DEP
XP_024305736	NA	0.0762305	0.80249	3.413	0.000713069	0.00168546	3.3845	PM DEP
XP_024305924	NA	-0.03976	0.966125	-1.42256	0.155504	0.210411	-1.42036	Not DE
XP_024305943	NA	0.00259406	0.782326	0.096133	0.923466	0.938535	0.096069	Not DE
XP_024305969	NA	-0.0149928	0.933371	-0.9938	0.320947	0.393592	-0.992513	Not DE
XP_024306176	NA	0.0420186	0.859641	0.846805	0.397656	0.472663	0.845815	Not DE
XP_024307267	NA	0.0579664	0.856278	1.80451	0.0717711	0.106799	1.80057	Not DE
XP_024307987	NA	-0.0514352	0.664185	-1.29945	0.19461	0.256279	-1.29706	Not DE
XP_024308011	NA	-0.0165017	0.740821	-0.610742	0.541718	0.61171	-0.610217	Not DE
XP_024308119	NA	-0.0918732	0.762786	-4.80621	2.16831e-06	8.19665e-06	-4.73707	LIV DEP
XP_024308225	NA	-0.0926235	0.873293	-4.19196	3.42053e-05	0.00010365	-4.14349	LIV DEP
XP_024309106	NA	-0.0267547	0.962396	-1.09754	0.272951	0.342859	-1.09629	Not DE
XP_024309208	NA	0.177636	0.688444	4.66828	4.12035e-06	1.48245e-05	4.60522	PM DEP
XP_024309269	NA	-0.0491869	0.917306	-3.46675	0.000573537	0.00138213	-3.44383	LIV DEP
XP_024309291	NA	-0.253371	0.865781	-7.15731	3.05421e-12	2.95072e-11	-6.97521	LIV DEP
XP_024309358	NA	-0.0690887	0.77303	-3.24964	0.00125921	0.00283134	-3.22512	LIV DEP
XP_024309446	NA	-0.324124	0.72192	-5.76518	1.4515e-08	8.03398e-08	-5.6672	LIV DEP
XP_024309460	NA	0.0267607	0.801003	1.48998	0.136879	0.188388	1.48751	Not DE
XP_024309466	NA	-1.14253	0.416404	-20.0129	1.56643e-62	4.01946e-60	-16.6894	LIV DEP
XP_024309653	NA	0.0160652	0.690335	0.622943	0.53371	0.605305	0.622352	Not DE
XP_024309756	NA	-0.0713132	0.754891	-2.34826	0.0192614	0.033341	-2.34043	LIV DEP
XP_024309784	NA	0.147269	0.862992	7.42261	5.1769e-13	5.67689e-12	7.22057	PM DEP
XP_024309787	NA	0.0773189	0.914189	2.44767	0.0148436	0.0265167	2.43617	PM DEP
XP_024309873	NA	-0.141399	0.908986	-6.34059	6.01601e-10	4.21318e-09	-6.19001	LIV DEP
XP_024310041	NA	0.0958269	0.835826	3.84401	0.000140323	0.00038014	3.8076	PM DEP
XP_041536702	NA	-0.0603522	0.665152	-0.94228	0.346667	0.420789	-0.941073	Not DE
NP_001303963	ENSG00000000419	0.0188309	0.875625	1.00415	0.315808	0.38818	1.00311	Not DE
NP_000177	ENSG00000000971	-0.157655	0.82534	-3.53216	0.000468663	0.00115367	-3.49806	LIV DEP
NP_001489	ENSG00000001084	-0.0947993	0.906134	-3.04736	0.00243429	0.00515378	-3.03139	LIV DEP
NP_001309784	ENSG00000001461	-0.0215474	0.814689	-0.986912	0.32433	0.397056	-0.9856	Not DE
NP_112483	ENSG00000001497	-0.188466	0.775392	-6.39784	4.89625e-10	3.48994e-09	-6.22239	LIV DEP
NP_055751	ENSG00000001561	-0.0147712	0.948407	-0.464115	0.642819	0.70358	-0.463762	Not DE
NP_061877	ENSG00000001629	-0.140271	0.811854	-5.82546	1.2076e-08	6.80139e-08	-5.69865	LIV DEP
NP_000777	ENSG00000001630	-0.310766	0.830594	-9.95824	1.1106e-20	3.14469e-19	-9.32493	LIV DEP
NP_001337623	ENSG00000001631	-0.0417566	0.890401	-2.61933	0.00917377	0.0170826	-2.60551	LIV DEP
NP_004313	ENSG00000002330	-0.116657	0.88625	-4.12903	4.44323e-05	0.000131777	-4.08313	LIV DEP
NP_056991	ENSG00000002549	0.143822	0.917587	4.93582	1.20441e-06	4.80788e-06	4.85491	PM DEP
NP_002405	ENSG00000002586	-0.0452302	0.754928	-1.06422	0.287902	0.358133	-1.06274	Not DE
XP_016867372	ENSG00000002746	0.0813674	0.738311	3.77834	0.000177466	0.000470432	3.74911	PM DEP
NP_001013859	ENSG00000002822	0.0152022	0.80883	0.706125	0.480449	0.554531	0.705581	Not DE
NP_006139	ENSG00000002834	-0.0961185	0.896188	-4.90542	1.37823e-06	5.39434e-06	-4.82813	LIV DEP
NP_037455	ENSG00000002919	-0.00755517	0.656107	-0.396179	0.692199	0.7473	-0.395873	Not DE
NP_002346	ENSG00000003056	0.0739666	0.817917	2.89502	0.003962	0.00802786	2.88117	PM DEP
NP_001129492	ENSG00000003147	0.111167	0.805741	5.06525	6.37185e-07	2.67334e-06	4.97959	PM DEP
NP_076948	ENSG00000003249	-0.196489	0.842956	-8.5989	1.11273e-16	1.93446e-15	-8.29209	LIV DEP
NP_065970	ENSG00000003393	0.0364451	0.826124	2.15702	0.0315887	0.0517206	2.14958	Not DE
NP_653337	ENSG00000003509	-0.0313529	0.817015	-1.33135	0.183848	0.243869	-1.329	Not DE
XP_016860992	ENSG00000003756	-0.0931211	0.639993	-3.75031	0.000202724	0.000532327	-3.7156	LIV DEP
NP_004677	ENSG00000003987	-0.0117401	0.859626	-0.45155	0.651835	0.711627	-0.451214	Not DE
NP_001653	ENSG00000004059	0.113821	0.97721	5.11374	4.55179e-07	1.96103e-06	5.0443	PM DEP
NP_055892	ENSG00000004139	-0.0204357	0.806049	-0.968571	0.333357	0.406584	-0.967375	Not DE
NP_056399	ENSG00000004142	0.0544593	0.732675	2.31618	0.0210803	0.0360806	2.30654	PM DEP
NP_055918	ENSG00000004399	0.00667168	0.817829	0.299005	0.765099	0.811005	0.298792	Not DE
NP_001616	ENSG00000004455	-0.0350675	0.73086	-1.50108	0.134227	0.185255	-1.49764	Not DE
NP_001766	ENSG00000004468	-0.339458	0.766779	-5.55927	4.47493e-08	2.27831e-07	-5.471	LIV DEP
NP_002005	ENSG00000004478	0.1154	0.960684	6.41726	4.50891e-10	3.2318e-09	6.23531	PM DEP
NP_001009999	ENSG00000004487	-0.0204839	0.789549	-1.06069	0.289358	0.359724	-1.05953	Not DE
NP_757343	ENSG00000004660	0.0457514	0.882927	2.55148	0.0111099	0.0203803	2.53922	PM DEP
NP_002898	ENSG00000004700	0.0708037	0.91194	2.26013	0.0242548	0.0408278	2.25307	PM DEP
NP_060137	ENSG00000004766	0.118579	0.919335	5.9739	5.11871e-09	3.05172e-08	5.84327	PM DEP
NP_653218	ENSG00000004776	-0.0304151	0.820874	-0.787804	0.431291	0.506357	-0.786984	Not DE
XP_006723062	ENSG00000004777	-0.0640954	0.644179	-1.5712	0.116786	0.163935	-1.56841	Not DE
XP_006715894	ENSG00000004864	-0.0389868	0.895075	-1.06458	0.287745	0.358049	-1.06308	Not DE
NP_001107563	ENSG00000004897	-0.0237504	0.889643	-1.30805	0.191475	0.252947	-1.30623	Not DE
NP_000333	ENSG00000004939	-0.0137363	0.718005	-0.226279	0.82108	0.858134	-0.226157	Not DE
NP_005324	ENSG00000004961	-0.037162	0.744607	-1.42703	0.154214	0.209062	-1.4248	Not DE
NP_001284478	ENSG00000005007	0.117406	0.90444	9.43796	3.26865e-19	7.70898e-18	8.95926	PM DEP
NP_001143	ENSG00000005022	-0.219899	0.930576	-5.71662	2.19451e-08	1.18202e-07	-5.59592	LIV DEP
NP_056019	ENSG00000005108	0.222689	0.823964	6.84938	3.07528e-11	2.60951e-10	6.64292	PM DEP
XP_005258027	ENSG00000005156	-0.0152123	0.823438	-0.636718	0.524668	0.595918	-0.636166	Not DE
NP_078880	ENSG00000005175	-0.0094438	0.816169	-0.396519	0.691932	0.747249	-0.396234	Not DE
NP_064709	ENSG00000005194	-0.127023	0.889914	-6.57741	1.51184e-10	1.16288e-09	-6.40418	LIV DEP
NP_002727	ENSG00000005249	0.234208	0.830047	8.24097	1.6003e-15	2.39858e-14	7.96895	PM DEP
NP_004371	ENSG00000005339	0.0476958	0.863451	3.19111	0.00150898	0.00333681	3.17295	PM DEP
NP_000437	ENSG00000005421	-0.463795	0.780989	-8.65955	1.37166e-16	2.34022e-15	-8.26718	LIV DEP
NP_003194	ENSG00000005436	-0.237034	0.961384	-8.01851	1.4025e-14	1.87439e-13	-7.69613	LIV DEP
NP_001307752	ENSG00000005448	0.107944	0.614902	4.01811	7.0097e-05	0.000200032	3.97596	PM DEP
NP_002602	ENSG00000005882	0.157375	0.857097	5.67624	2.71684e-08	1.438e-07	5.55877	PM DEP
NP_054701	ENSG00000005893	-0.27182	0.735828	-4.13746	4.30687e-05	0.000128147	-4.09037	LIV DEP
NP_057725	ENSG00000006007	-0.19482	0.808512	-7.82356	5.1944e-14	6.55315e-13	-7.52694	LIV DEP
XP_016879612	ENSG00000006025	0.066602	0.902883	3.20152	0.00148645	0.00329266	3.17732	PM DEP
XP_016873688	ENSG00000006071	-0.104156	0.639542	-3.92212	0.000100407	0.000277873	-3.88961	LIV DEP
NP_006530	ENSG00000006116	0.17519	0.766319	3.94296	9.23116e-05	0.000257134	3.90996	PM DEP
XP_016873440	ENSG00000006118	0.263952	0.729885	7.51967	4.51808e-13	5.00579e-12	7.23906	PM DEP
NP_001025177	ENSG00000006125	0.19521	0.937982	9.221	8.95498e-19	1.99352e-17	8.84744	PM DEP
NP_073738	ENSG00000006282	-0.0512982	0.804156	-1.5165	0.130213	0.180297	-1.51326	Not DE
XP_006715825	ENSG00000006451	-0.0505352	0.917888	-1.881	0.0607023	0.0916572	-1.87566	Not DE
XP_011514699	ENSG00000006530	-0.108044	0.710186	-3.9602	8.60885e-05	0.00024095	-3.92679	LIV DEP
XP_011510535	ENSG00000006607	0.00812154	0.905704	0.456633	0.648244	0.708551	0.456203	Not DE
NP_076956	ENSG00000006625	-0.0134527	0.963311	-0.711901	0.476949	0.551284	-0.711219	Not DE
NP_061961	ENSG00000006712	0.0565528	0.87006	1.94227	0.0526823	0.081006	1.93752	Not DE
NP_055211	ENSG00000006715	0.0640145	0.888932	3.26434	0.00117454	0.00265025	3.24499	PM DEP
NP_055674	ENSG00000006740	-0.0168863	0.796379	-0.928127	0.353802	0.428073	-0.927239	Not DE
XP_024306618	ENSG00000006744	-0.0874743	0.935	-3.62365	0.000334236	0.000844808	-3.58721	LIV DEP
NP_001106177	ENSG00000006747	0.421253	0.721964	7.41054	9.0693e-13	9.44474e-12	7.14394	PM DEP
NP_113605	ENSG00000007047	0.00896531	0.821019	0.29327	0.769441	0.814919	0.293106	Not DE
NP_612451	ENSG00000007080	-0.17991	0.819145	-7.58458	1.7099e-13	1.99436e-12	-7.36972	LIV DEP
XP_011522205	ENSG00000007168	-0.0192617	0.867167	-1.47924	0.139723	0.191809	-1.47682	Not DE
NP_055495	ENSG00000007202	-0.00358987	0.595178	-0.163537	0.870181	0.898039	-0.163429	Not DE
NP_958839	ENSG00000007237	-0.0159227	0.936384	-0.584161	0.559383	0.628559	-0.583758	Not DE
NP_002369	ENSG00000007264	0.0124145	0.934927	0.579724	0.562369	0.631251	0.579326	Not DE
NP_958815	ENSG00000007392	0.137967	0.788761	4.34718	1.76994e-05	5.64602e-05	4.2921	PM DEP
NP_003924	ENSG00000007516	0.176752	0.713858	5.24476	2.64015e-07	1.18853e-06	5.14748	PM DEP
NP_060668	ENSG00000007923	-0.0195894	0.749374	-0.724593	0.469148	0.543587	-0.723865	Not DE
NP_002784	ENSG00000008018	0.0508149	0.898411	2.96984	0.00315689	0.00650127	2.95203	PM DEP
NP_008881	ENSG00000008056	0.260254	0.922386	7.51045	2.84527e-13	3.23052e-12	7.30152	PM DEP
NP_598006	ENSG00000008056	-0.0812015	0.721876	-2.12459	0.0342231	0.0554397	-2.11743	Not DE
NP_001310218	ENSG00000008086	0.0265498	0.853366	0.989889	0.32285	0.395641	0.988619	Not DE
XP_016857355	ENSG00000008118	0.0874375	0.768934	2.33905	0.0198514	0.0342055	2.32914	PM DEP
NP_004218	ENSG00000008256	0.0356366	0.804947	1.66264	0.0971631	0.139535	1.65877	Not DE
XP_011514623	ENSG00000008277	-0.0784612	0.89157	-3.67313	0.000274628	0.000705008	-3.63813	LIV DEP
XP_005257828	ENSG00000008294	-0.0536247	0.883245	-2.58668	0.0100498	0.0185737	-2.57411	LIV DEP
NP_005754	ENSG00000008311	0.0171256	0.73258	0.493627	0.621792	0.685832	0.493312	Not DE
XP_006722823	ENSG00000008441	0.0113029	0.780351	0.431585	0.666277	0.724067	0.431263	Not DE
NP_061897	ENSG00000008869	-0.0446397	0.862186	-2.54883	0.0111963	0.0205154	-2.53651	LIV DEP
NP_003253	ENSG00000008952	-0.0634971	0.906735	-2.22315	0.0267651	0.04462	-2.21493	LIV DEP
NP_001139699	ENSG00000008988	-0.0576385	0.893608	-3.38784	0.000773797	0.00181853	-3.362	LIV DEP
NP_001229820	ENSG00000009307	-0.0768831	0.887714	-5.83197	1.00017e-08	5.68805e-08	-5.7307	LIV DEP
NP_055486	ENSG00000009335	-0.00595092	0.801407	-0.284987	0.775803	0.820167	-0.284793	Not DE
NP_057569	ENSG00000009844	0.0848107	0.930999	4.72622	3.14711e-06	1.15828e-05	4.66098	PM DEP
NP_001357331	ENSG00000009954	-0.119649	0.962449	-3.19118	0.00154029	0.00339087	-3.16698	LIV DEP
NP_005484	ENSG00000010017	0.0196087	0.922538	0.991476	0.321946	0.394666	0.990466	Not DE
NP_057019	ENSG00000010165	-0.0272073	0.79123	-1.24665	0.213128	0.277494	-1.24501	Not DE
NP_001091977	ENSG00000010244	0.0247988	0.78695	1.07444	0.283309	0.35331	1.07292	Not DE
NP_003356	ENSG00000010256	0.0224593	0.896255	0.914246	0.361158	0.435249	0.91316	Not DE
XP_024302723	ENSG00000010270	-0.0153718	0.887994	-0.616186	0.53806	0.608436	-0.615749	Not DE
NP_001760	ENSG00000010278	-0.385934	0.804868	-5.13061	4.18134e-07	1.81116e-06	-5.06051	LIV DEP
XP_011519249	ENSG00000010295	-0.0651847	0.674528	-3.15577	0.00170006	0.00371201	-3.13817	LIV DEP
NP_009115	ENSG00000010322	-0.0164616	0.760254	-0.764881	0.444793	0.519812	-0.764124	Not DE
NP_000193	ENSG00000010404	-0.0048924	0.88003	-0.188207	0.850816	0.882598	-0.188077	Not DE
XP_016866140	ENSG00000010810	0.0389079	0.89315	2.92699	0.00362836	0.00739622	2.90879	PM DEP
XP_005245785	ENSG00000011009	0.0279921	0.883762	1.12035	0.263213	0.332189	1.11883	Not DE
NP_001277	ENSG00000011021	0.108887	0.825464	4.08713	5.26567e-05	0.000154032	4.04351	PM DEP
NP_006030	ENSG00000011028	-0.13	0.717151	-3.23563	0.00132641	0.00296684	-3.2102	LIV DEP
NP_001018146	ENSG00000011052	0.168578	0.954185	9.67276	6.30427e-20	1.63072e-18	9.13898	PM DEP
NP_055186	ENSG00000011243	0.189149	0.793881	7.21241	3.34092e-12	3.1988e-11	6.96258	PM DEP
NP_060245	ENSG00000011295	0.115339	0.850591	3.02643	0.00260585	0.00547366	3.01077	PM DEP
XP_005259654	ENSG00000011304	0.0527711	0.934154	1.53561	0.125465	0.174551	1.53223	Not DE
XP_011543637	ENSG00000011347	0.123178	0.890748	3.71125	0.000237373	0.000616747	3.67551	PM DEP
NP_056155	ENSG00000011376	0.00232878	0.822415	0.109485	0.912877	0.93087	0.109411	Not DE
NP_001308307	ENSG00000011405	-0.151836	0.896987	-5.54325	5.47146e-08	2.72935e-07	-5.43527	LIV DEP
XP_006715809	ENSG00000011426	-0.450782	0.796794	-5.99007	4.08491e-09	2.48386e-08	-5.88072	LIV DEP
XP_016870057	ENSG00000011454	0.00673547	0.877651	0.422106	0.673173	0.730942	0.421798	Not DE
NP_598010	ENSG00000011465	0.136528	0.19718	1.54044	0.124343	0.17333	1.5368	Not DE
NP_060129	ENSG00000011478	-0.00995208	0.829946	-0.346368	0.729216	0.779783	-0.346169	Not DE
XP_016882424	ENSG00000011485	0.10876	0.877317	7.40364	5.88711e-13	6.35788e-12	7.20307	PM DEP
NP_003609	ENSG00000011566	-0.0868484	0.873951	-3.93837	9.69534e-05	0.000269128	-3.89809	LIV DEP
NP_000799	ENSG00000011677	0.207371	0.851209	6.16669	1.46814e-09	9.63985e-09	6.04782	PM DEP
NP_002334	ENSG00000012223	0.158463	0.693302	3.30997	0.00102368	0.00234953	3.28394	PM DEP
XP_011536903	ENSG00000012822	0.0484073	0.90601	2.2498	0.0249083	0.0418509	2.24282	PM DEP
NP_942089	ENSG00000012983	-0.0969619	0.756363	-3.30073	0.00103524	0.00237351	-3.28077	LIV DEP
NP_055415	ENSG00000013016	0.17075	0.921271	9.72676	1.50187e-20	4.20722e-19	9.29287	PM DEP
NP_056089	ENSG00000013288	0.0889689	0.673863	3.31929	0.000991532	0.00228473	3.29292	PM DEP
NP_066000	ENSG00000013293	0.191975	0.841962	5.35468	1.45079e-07	6.77845e-07	5.2587	PM DEP
NP_005593	ENSG00000013297	-0.292907	0.785975	-4.37856	1.56438e-05	5.03654e-05	-4.31942	LIV DEP
NP_059447	ENSG00000013364	-0.241775	0.748781	-4.81437	2.20617e-06	8.33049e-06	-4.73356	LIV DEP
NP_001230280	ENSG00000013374	-0.0108641	0.653348	-0.380864	0.70347	0.757175	-0.38064	Not DE
NP_001354216	ENSG00000013375	-0.0253037	0.728971	-0.78847	0.430908	0.506092	-0.787638	Not DE
NP_057071	ENSG00000013583	-0.0739749	0.924212	-1.67372	0.0950544	0.137028	-1.66932	Not DE
NP_056138	ENSG00000014123	-0.0237428	0.837222	-1.1571	0.247801	0.31553	-1.15571	Not DE
XP_006718761	ENSG00000014216	0.0191235	0.948032	1.16133	0.24626	0.313942	1.15948	Not DE
NP_001186040	ENSG00000014641	-0.0293488	0.962835	-1.98868	0.0474823	0.073878	-1.98197	Not DE
NP_932070	ENSG00000015475	-0.0737925	0.90727	-3.59389	0.000367755	0.00092407	-3.5622	LIV DEP
NP_110422	ENSG00000015592	0.000923543	0.875857	0.0278662	0.977783	0.981762	0.0278487	Not DE
NP_056147	ENSG00000015676	-0.102944	0.883022	-5.89399	8.63633e-09	4.96434e-08	-5.75554	LIV DEP
NP_060867	ENSG00000016391	0.066944	0.839742	2.80445	0.00524216	0.0102965	2.79176	PM DEP
NP_001186109	ENSG00000017260	0.0264718	0.83306	0.999929	0.317988	0.390546	0.998602	Not DE
NP_006779	ENSG00000017797	0.0684823	0.867323	5.21801	2.9655e-07	1.32385e-06	5.12563	PM DEP
NP_055776	ENSG00000018189	-0.0812058	0.993248	-3.79547	0.00017227	0.000457983	-3.75655	LIV DEP
XP_011536228	ENSG00000018236	-0.00223962	0.836427	-0.178104	0.858734	0.888656	-0.177986	Not DE
NP_003650	ENSG00000018510	-0.135732	0.835574	-5.58718	4.25981e-08	2.17743e-07	-5.47973	LIV DEP
NP_000693	ENSG00000018625	-0.0569774	0.862497	-3.15765	0.00168936	0.00369242	-3.14002	LIV DEP
XP_016872897	ENSG00000019144	-0.318432	0.757161	-7.42462	5.10674e-13	5.60954e-12	-7.22243	LIV DEP
NP_055099	ENSG00000020129	0.190954	0.906952	11.4474	4.98596e-27	2.28464e-25	10.7659	PM DEP
XP_016873261	ENSG00000020922	-0.0748775	0.832801	-3.06036	0.00233294	0.00496213	-3.04421	LIV DEP
NP_001123505	ENSG00000021300	-0.274757	0.838347	-4.74583	2.98736e-06	1.10201e-05	-4.67169	LIV DEP
XP_011512635	ENSG00000021355	-0.194357	0.884663	-4.79071	2.38233e-06	8.95819e-06	-4.71795	LIV DEP
NP_055761	ENSG00000021574	-0.0794311	0.77778	-4.12466	4.52303e-05	0.000133896	-4.079	LIV DEP
NP_055506	ENSG00000021776	-0.042413	0.763912	-2.20906	0.0277457	0.0460513	-2.20086	LIV DEP
NP_001356185	ENSG00000021826	-0.0192702	0.602378	-0.446145	0.655771	0.714951	-0.445759	Not DE
NP_001153171	ENSG00000022267	0.218943	0.763316	9.53932	1.89652e-19	4.57375e-18	9.01909	PM DEP
NP_001121120	ENSG00000022355	0.12406	0.720933	2.98257	0.00300203	0.00621628	2.96753	PM DEP
NP_001373953	ENSG00000023171	0.0754683	0.715869	2.98056	0.00306965	0.00633993	2.96068	PM DEP
XP_011518560	ENSG00000023191	-0.140373	0.926634	-4.51196	8.66752e-06	2.93725e-05	-4.448	LIV DEP
NP_055596	ENSG00000023287	0.117839	0.885448	5.41467	1.04341e-07	4.98027e-07	5.319	PM DEP
NP_055866	ENSG00000023318	0.0466363	0.943757	2.63282	0.00873757	0.0163604	2.62216	PM DEP
NP_057038	ENSG00000023697	-0.0421724	0.830603	-1.12925	0.259493	0.328009	-1.12759	Not DE
NP_009109	ENSG00000023734	-0.0237386	0.825088	-1.48412	0.138598	0.190509	-1.48103	Not DE
NP_057358	ENSG00000023902	0.204454	0.849654	7.83912	4.92347e-14	6.22959e-13	7.53393	PM DEP
NP_002052	ENSG00000023909	0.0381029	0.822465	1.5971	0.111048	0.156876	1.5935	Not DE
NP_001350634	ENSG00000024048	0.06941	0.877811	2.36775	0.0183523	0.0318964	2.35843	PM DEP
NP_055416	ENSG00000024422	0.217046	0.772662	4.36986	1.61615e-05	5.1968e-05	4.31223	PM DEP
NP_056254	ENSG00000024862	0.0676944	0.835777	2.38101	0.0177443	0.030932	2.37091	PM DEP
NP_001107228	ENSG00000025708	0.141149	0.753377	3.0947	0.00211712	0.00454225	3.07329	PM DEP
NP_006800	ENSG00000025772	-0.0580645	0.786462	-2.60842	0.00946563	0.0175853	-2.59476	LIV DEP
NP_009145	ENSG00000025796	-0.0576562	0.895016	-2.46375	0.0141645	0.0253955	-2.45306	LIV DEP
XP_005270768	ENSG00000025800	-0.030192	0.717518	-1.28276	0.200313	0.262573	-1.28066	Not DE
NP_003371	ENSG00000026025	0.12785	0.776936	1.88766	0.0598892	0.0905466	1.88161	Not DE
XP_011538066	ENSG00000026103	0.147837	0.696434	3.05309	0.00241644	0.00512096	3.03361	PM DEP
NP_003721	ENSG00000026297	0.107985	0.818882	2.67621	0.0076976	0.0145578	2.66505	PM DEP
XP_005253288	ENSG00000026508	-0.198402	0.778446	-2.87385	0.00427589	0.00860678	-2.85706	LIV DEP
NP_064518	ENSG00000026652	-0.188609	0.935713	-6.8351	2.46447e-11	2.12209e-10	-6.67547	LIV DEP
NP_005923	ENSG00000027001	-0.0298528	0.893679	-1.26735	0.205788	0.268811	-1.26523	Not DE
NP_003090	ENSG00000028528	-0.0111439	0.997054	-0.469595	0.638855	0.700557	-0.4693	Not DE
NP_001373630	ENSG00000029363	-0.0181088	0.814848	-0.812262	0.417159	0.492048	-0.811359	Not DE
NP_057104	ENSG00000029639	-0.216376	0.578418	-6.99654	1.2588e-11	1.12468e-10	-6.7733	LIV DEP
XP_011522362	ENSG00000029725	0.0254354	0.90288	1.9381	0.0533577	0.0818875	1.93201	Not DE
NP_001288160	ENSG00000029993	0.0956847	0.922179	2.81419	0.00517623	0.0101795	2.79586	PM DEP
NP_056046	ENSG00000030066	0.0914984	0.820872	4.67082	3.88814e-06	1.406e-05	4.61727	PM DEP
NP_002078	ENSG00000030582	-0.163935	0.888154	-5.2233	2.61179e-07	1.17742e-06	-5.1495	LIV DEP
NP_001317598	ENSG00000031698	-0.116634	0.936328	-6.72637	6.18924e-11	4.97543e-10	-6.53909	LIV DEP
NP_015561	ENSG00000031823	-0.111446	0.972092	-4.33449	1.84583e-05	5.87061e-05	-4.28277	LIV DEP
XP_011508685	ENSG00000032389	0.073202	0.82728	4.39861	1.40273e-05	4.54469e-05	4.34343	PM DEP
NP_001159583	ENSG00000032444	0.0549973	0.801247	2.5301	0.0117923	0.0215031	2.5183	PM DEP
NP_061982	ENSG00000033011	-0.0516852	0.760097	-2.06327	0.0397332	0.0632635	-2.05651	Not DE
NP_001357714	ENSG00000033122	0.0107931	0.708753	0.382844	0.702049	0.755899	0.382555	Not DE
NP_060697	ENSG00000033178	-0.0509505	0.936545	-2.1839	0.0294468	0.0485607	-2.17745	LIV DEP
NP_536739	ENSG00000033327	-0.145331	0.993447	-5.16708	3.79356e-07	1.66683e-06	-5.07904	LIV DEP
NP_001123493	ENSG00000033627	0.334621	1.0284	6.52583	2.09819e-10	1.58363e-09	6.35398	PM DEP
NP_001365462	ENSG00000033627	0.142326	0.856985	3.83645	0.000146338	0.000394935	3.7972	PM DEP
NP_066926	ENSG00000034510	0.0610822	1.34264	1.57065	0.117093	0.16433	1.56709	Not DE
NP_009216	ENSG00000034713	0.157851	0.947146	7.3812	8.90576e-13	9.33504e-12	7.14644	PM DEP
NP_116211	ENSG00000035141	0.0636151	0.859768	2.75851	0.00602543	0.0116742	2.74639	PM DEP
NP_054706	ENSG00000035403	0.135158	0.826655	3.27637	0.00115569	0.00261508	3.2496	PM DEP
NP_001117	ENSG00000035687	-0.198229	0.815751	-8.18662	2.3816e-15	3.47227e-14	-7.91966	LIV DEP
NP_003246	ENSG00000035862	0.242969	0.874607	12.2514	7.08793e-29	3.75777e-27	11.1509	PM DEP
NP_001186127	ENSG00000036054	0.017014	0.956575	0.862585	0.388791	0.4635	0.861812	Not DE
NP_003581	ENSG00000036257	0.0298595	0.927553	1.99639	0.0465667	0.072559	1.99022	Not DE
NP_006659	ENSG00000036530	0.0709881	0.774834	2.24171	0.0255626	0.0428268	2.23279	PM DEP
NP_060225	ENSG00000037474	-0.0479853	0.85845	-1.96	0.0505666	0.0780472	-1.95514	Not DE
NP_061867	ENSG00000037637	-0.0438509	0.564625	-1.93677	0.0533526	0.0818875	-1.93206	Not DE
NP_001026897	ENSG00000037757	-0.15024	0.754725	-3.62853	0.000325993	0.000824949	-3.59372	LIV DEP
NP_037415	ENSG00000038274	-0.0759248	0.881187	-5.01819	7.32989e-07	3.0381e-06	-4.95241	LIV DEP
NP_055144	ENSG00000038358	0.0859393	0.799723	3.81693	0.000156717	0.00042082	3.78018	PM DEP
NP_009049	ENSG00000038382	0.0397108	0.797208	1.69108	0.0914634	0.132506	1.68773	Not DE
NP_001157569	ENSG00000038427	-0.0938528	1.12412	-1.40363	0.161067	0.217023	-1.40149	Not DE
NP_004376	ENSG00000038427	-0.127387	0.845188	-1.939	0.0530803	0.0815397	-1.93427	Not DE
NP_056041	ENSG00000038532	-0.0437559	0.916368	-1.74384	0.0819655	0.12013	-1.73939	Not DE
NP_056175	ENSG00000039123	-0.00391617	0.81018	-0.168788	0.866051	0.89464	-0.168677	Not DE
XP_016865581	ENSG00000039319	-0.0688705	0.784093	-2.33023	0.0202998	0.0348571	-2.32076	LIV DEP
XP_011521623	ENSG00000039523	-0.0849693	0.849585	-3.76103	0.000189834	0.000500321	-3.73217	LIV DEP
XP_011512416	ENSG00000039537	-0.17294	0.760944	-4.53261	8.12389e-06	2.7716e-05	-4.46189	LIV DEP
XP_011512318	ENSG00000039560	-0.138551	0.83762	-3.90086	0.000113259	0.000309966	-3.86028	LIV DEP
NP_009185	ENSG00000039650	-0.063291	0.936562	-2.98418	0.00298651	0.00619815	-2.96912	LIV DEP
NP_001157852	ENSG00000040341	-0.0737718	0.847882	-3.29953	0.00105479	0.00241228	-3.27549	LIV DEP
NP_075380	ENSG00000040608	-0.0225802	0.753812	-0.828551	0.407765	0.482355	-0.827833	Not DE
NP_006718	ENSG00000040731	0.0697004	0.912957	1.92184	0.0553684	0.084609	1.91597	Not DE
NP_001127697	ENSG00000040933	0.0698017	0.844956	4.49179	8.83377e-06	2.9857e-05	4.44391	PM DEP
XP_006712564	ENSG00000040933	0.0656452	1.1142	2.23688	0.0259605	0.0434142	2.2268	PM DEP
NP_001362256	ENSG00000041353	0.687549	0.740863	12.9141	2.80238e-31	1.60511e-29	11.633	PM DEP
NP_001096137	ENSG00000041357	0.110946	1.04791	5.64638	3.06999e-08	1.6103e-07	5.5374	PM DEP
NP_060855	ENSG00000041802	0.100713	0.811087	4.92968	1.20788e-06	4.81874e-06	4.85434	PM DEP
NP_060220	ENSG00000042445	-0.0188676	0.888981	-0.692079	0.489294	0.562614	-0.691432	Not DE
NP_001243068	ENSG00000042493	0.162107	0.922879	4.67879	4.00159e-06	1.44458e-05	4.6113	PM DEP
NP_001288005	ENSG00000042753	0.137155	0.981501	5.61533	3.849e-08	1.98963e-07	5.49764	PM DEP
XP_016867022	ENSG00000044090	-0.049459	0.693395	-1.51372	0.130901	0.181171	-1.51056	Not DE
NP_001310912	ENSG00000044115	-0.122007	0.896637	-3.38168	0.000778534	0.0018272	-3.36032	LIV DEP
NP_005338	ENSG00000044574	0.0956026	1.02377	5.57115	4.19727e-08	2.14964e-07	5.48234	PM DEP
NP_001001996	ENSG00000046653	-0.285497	0.851121	-8.90481	1.06967e-17	2.11136e-16	-8.56619	LIV DEP
[truncated: 5,525 more rows]

## Sheet: Splicing Rate LIV-PM DE Signatu
gene	logFC	AveExpr	t	P.Value	adj.P.Val	z.std	DE status
[truncated: 20,671 more rows]
